# Supplementary material for: First-Principles Modeling of Nitazoxanide Analogues as Prospective PFOR-Targeted Antibacterials
Source: Int J Mol Sci. 2025 Nov 28;26(23):11578. doi: 10.3390/ijms262311578 (PMC12691758; doi:10.3390/ijms262311578)
Supplement: Supplementary file 1 [file ijms-26-11578-s001.zip]

Archive with 21 entries (20 files):
- TIZ/
- TIZ/2 MOLE BY GAUSSIAN FOR BOND AND ANDGEL.mol
- TIZ/2.chk
- TIZ/2.gjf
- TIZ/2.LOG
- TIZ/2.mol
- TIZ/CHARGE DISTRIBUTION 1.png
- TIZ/CHARGE DISTRIBUTION 2.png
- TIZ/FREQ MOVIES.gif
- TIZ/HOMO LUMO.JPG
- TIZ/HOMO.png
- TIZ/IR 1.svg
- TIZ/IR 2.png
- TIZ/IR X AND Y.txt
- TIZ/IR.png
- TIZ/LUMO.png
- TIZ/MEP1.png
- TIZ/MEP2.png
- TIZ/OPTIMIZED  2.png
- TIZ/SUMMARY.JPG
- TIZ/SUMMARY.txt
