# Supplementary material for: First-Principles Modeling of Nitazoxanide Analogues as Prospective PFOR-Targeted Antibacterials
Source: Int J Mol Sci. 2025 Nov 28;26(23):11578. doi: 10.3390/ijms262311578 (PMC12691758; doi:10.3390/ijms262311578)
Supplement: Supplementary file 1 [file ijms-26-11578-s001.zip › TIZ/2 MOLE BY GAUSSIAN FOR BOND AND ANDGEL.mol]

Title Card Required

Created by GaussView 5.0.9
 25 26  0  0  0  0  0  0  0  0  0    0
   -3.8076    0.7520   -0.2875 C   0  0  0  0  0  0  0  0  0  0  0  0
   -5.0975    0.1999   -0.2894 C   0  0  0  0  0  0  0  0  0  0  0  0
   -5.2996   -1.1111    0.1012 C   0  0  0  0  0  0  0  0  0  0  0  0
   -4.2235   -1.9109    0.5105 C   0  0  0  0  0  0  0  0  0  0  0  0
   -2.9463   -1.3814    0.4994 C   0  0  0  0  0  0  0  0  0  0  0  0
   -2.7017   -0.0563    0.0867 C   0  0  0  0  0  0  0  0  0  0  0  0
   -1.3520    0.5384    0.0214 C   0  0  0  0  0  0  0  0  0  0  0  0
   -1.1589    1.7361   -0.1416 O   0  0  0  0  0  0  0  0  0  0  0  0
   -0.2777   -0.3583    0.1169 N   0  0  0  0  0  0  0  0  0  0  0  0
    1.0556   -0.0057    0.2083 C   0  0  0  0  0  0  0  0  0  0  0  0
    2.2722   -1.0421   -0.5390 S   0  0  0  0  0  0  0  0  0  0  0  0
    3.4587    0.0734    0.0815 C   0  0  0  0  0  0  0  0  0  0  0  0
    2.8652    1.1063    0.7525 C   0  0  0  0  0  0  0  0  0  0  0  0
    1.5086    1.0495    0.8264 N   0  0  0  0  0  0  0  0  0  0  0  0
   -3.6850    2.0358   -0.6506 O   0  0  0  0  0  0  0  0  0  0  0  0
    4.8619   -0.1479   -0.1037 N   0  0  0  0  0  0  0  0  0  0  0  0
    5.1928   -1.1653   -0.7114 O   0  0  0  0  0  0  0  0  0  0  0  0
    5.6322    0.6905    0.3525 O   0  0  0  0  0  0  0  0  0  0  0  0
   -5.9206    0.8351   -0.5927 H   0  0  0  0  0  0  0  0  0  0  0  0
   -6.3045   -1.5181    0.1018 H   0  0  0  0  0  0  0  0  0  0  0  0
   -4.3898   -2.9284    0.8410 H   0  0  0  0  0  0  0  0  0  0  0  0
   -2.1294   -1.9996    0.8553 H   0  0  0  0  0  0  0  0  0  0  0  0
   -0.4808   -1.3322   -0.0466 H   0  0  0  0  0  0  0  0  0  0  0  0
    3.4077    1.9151    1.2210 H   0  0  0  0  0  0  0  0  0  0  0  0
   -2.7434    2.2938   -0.5318 H   0  0  0  0  0  0  0  0  0  0  0  0
  1  2  1  0  0  0  0
  1  6  2  0  0  0  0
  1 15  1  0  0  0  0
  2  3  2  0  0  0  0
  2 19  1  0  0  0  0
  3  4  1  0  0  0  0
  3 20  1  0  0  0  0
  4  5  2  0  0  0  0
  4 21  1  0  0  0  0
  5  6  1  0  0  0  0
  5 22  1  0  0  0  0
  6  7  1  0  0  0  0
  7  8  2  0  0  0  0
  7  9  1  0  0  0  0
  9 10  1  0  0  0  0
  9 23  1  0  0  0  0
 10 11  1  0  0  0  0
 10 14  2  0  0  0  0
 11 12  1  0  0  0  0
 12 13  2  0  0  0  0
 12 16  1  0  0  0  0
 13 14  1  0  0  0  0
 13 24  1  0  0  0  0
 15 25  1  0  0  0  0
 16 17  2  0  0  0  0
 16 18  1  0  0  0  0
