# Supplementary material for: First-Principles Modeling of Nitazoxanide Analogues as Prospective PFOR-Targeted Antibacterials
Source: Int J Mol Sci. 2025 Nov 28;26(23):11578. doi: 10.3390/ijms262311578 (PMC12691758; doi:10.3390/ijms262311578)
Supplement: Supplementary file 1 [file ijms-26-11578-s001.zip › TIZ/2.gjf]

%nprocshared=4
%mem=200MW
%chk=C:\Users\CompuHouse\Desktop\eslammm\2\2.chk
# opt freq b3lyp/6-311+g(d,p) geom=connectivity

Title Card Required

0 1
 C                  3.16350000   -1.48380000    0.52980000
 C                  3.35970000   -2.77010000    0.88060000
 C                  2.36010000   -3.64930000    1.01580000
 C                  1.11020000   -3.22960000    0.79690000
 C                  0.89450000   -1.95130000    0.45410000
 C                  1.89330000   -1.05000000    0.31690000
 C                  1.61480000    0.24600000   -0.04110000
 O                  2.48760000    1.03160000   -0.31650000
 N                  0.29780000    0.59210000   -0.00690000
 C                 -0.37330000    1.71500000   -0.31510000
 S                 -1.81990000    1.61350000   -0.13410000
 C                 -2.12920000    2.97070000   -0.59570000
 C                 -0.96320000    3.56230000   -0.91690000
 N                  0.04800000    2.82270000   -0.75040000
 O                  4.28820000   -0.71210000    0.45520000
 N                 -3.28500000    3.46900000   -0.67740000
 O                 -4.38920000    2.82920000   -0.34870000
 O                 -3.43740000    4.69530000   -1.12380000
 H                  4.38920000   -3.12260000    1.06800000
 H                  2.56100000   -4.69530000    1.30010000
 H                  0.26900000   -3.93690000    0.89430000
 H                 -0.16550000   -1.71190000    0.27680000
 H                 -0.36120000   -0.09830000    0.31490000
 H                 -0.84390000    4.58630000   -1.30010000
 H                  4.12980000    0.23550000    0.37120000

 1 2 1.0 6 2.0 15 1.0
 2 3 2.0 19 1.0
 3 4 1.0 20 1.0
 4 5 2.0 21 1.0
 5 6 1.0 22 1.0
 6 7 1.0
 7 8 2.0 9 1.0
 8
 9 10 1.0 23 1.0
 10 11 1.0 14 2.0
 11 12 1.0
 12 13 2.0 16 1.0
 13 14 1.0 24 1.0
 14
 15 25 1.0
 16 17 2.0 18 1.0
 17
 18
 19
 20
 21
 22
 23
 24
 25
