# Supplementary material for: First-Principles Modeling of Nitazoxanide Analogues as Prospective PFOR-Targeted Antibacterials
Source: Int J Mol Sci. 2025 Nov 28;26(23):11578. doi: 10.3390/ijms262311578 (PMC12691758; doi:10.3390/ijms262311578)
Supplement: Supplementary file 1 [file ijms-26-11578-s001.zip › TIZ/2.LOG]

 Entering Link 1 = C:\G09W\l1.exe PID=      8012.
  
 Copyright (c) 1988,1990,1992,1993,1995,1998,2003,2009,2010,
            Gaussian, Inc.  All Rights Reserved.
  
 This is part of the Gaussian(R) 09 program.  It is based on
 the Gaussian(R) 03 system (copyright 2003, Gaussian, Inc.),
 the Gaussian(R) 98 system (copyright 1998, Gaussian, Inc.),
 the Gaussian(R) 94 system (copyright 1995, Gaussian, Inc.),
 the Gaussian 92(TM) system (copyright 1992, Gaussian, Inc.),
 the Gaussian 90(TM) system (copyright 1990, Gaussian, Inc.),
 the Gaussian 88(TM) system (copyright 1988, Gaussian, Inc.),
 the Gaussian 86(TM) system (copyright 1986, Carnegie Mellon
 University), and the Gaussian 82(TM) system (copyright 1983,
 Carnegie Mellon University). Gaussian is a federally registered
 trademark of Gaussian, Inc.
  
 This software contains proprietary and confidential information,
 including trade secrets, belonging to Gaussian, Inc.
  
 This software is provided under written license and may be
 used, copied, transmitted, or stored only in accord with that
 written license.
  
 The following legend is applicable only to US Government
 contracts under FAR:
  
                    RESTRICTED RIGHTS LEGEND
  
 Use, reproduction and disclosure by the US Government is
 subject to restrictions as set forth in subparagraphs (a)
 and (c) of the Commercial Computer Software - Restricted
 Rights clause in FAR 52.227-19.
  
 Gaussian, Inc.
 340 Quinnipiac St., Bldg. 40, Wallingford CT 06492
  
  
 ---------------------------------------------------------------
 Warning -- This program may not be used in any manner that
 competes with the business of Gaussian, Inc. or will provide
 assistance to any competitor of Gaussian, Inc.  The licensee
 of this program is prohibited from giving any competitor of
 Gaussian, Inc. access to this program.  By using this program,
 the user acknowledges that Gaussian, Inc. is engaged in the
 business of creating and licensing software in the field of
 computational chemistry and represents and warrants to the
 licensee that it is not a competitor of Gaussian, Inc. and that
 it will not use this program in any manner prohibited above.
 ---------------------------------------------------------------
  

 Cite this work as:
 Gaussian 09, Revision B.01,
 M. J. Frisch, G. W. Trucks, H. B. Schlegel, G. E. Scuseria, 
 M. A. Robb, J. R. Cheeseman, G. Scalmani, V. Barone, B. Mennucci, 
 G. A. Petersson, H. Nakatsuji, M. Caricato, X. Li, H. P. Hratchian, 
 A. F. Izmaylov, J. Bloino, G. Zheng, J. L. Sonnenberg, M. Hada, 
 M. Ehara, K. Toyota, R. Fukuda, J. Hasegawa, M. Ishida, T. Nakajima, 
 Y. Honda, O. Kitao, H. Nakai, T. Vreven, J. A. Montgomery, Jr., 
 J. E. Peralta, F. Ogliaro, M. Bearpark, J. J. Heyd, E. Brothers, 
 K. N. Kudin, V. N. Staroverov, T. Keith, R. Kobayashi, J. Normand, 
 K. Raghavachari, A. Rendell, J. C. Burant, S. S. Iyengar, J. Tomasi, 
 M. Cossi, N. Rega, J. M. Millam, M. Klene, J. E. Knox, J. B. Cross, 
 V. Bakken, C. Adamo, J. Jaramillo, R. Gomperts, R. E. Stratmann, 
 O. Yazyev, A. J. Austin, R. Cammi, C. Pomelli, J. W. Ochterski, 
 R. L. Martin, K. Morokuma, V. G. Zakrzewski, G. A. Voth, 
 P. Salvador, J. J. Dannenberg, S. Dapprich, A. D. Daniels, 
 O. Farkas, J. B. Foresman, J. V. Ortiz, J. Cioslowski, 
 and D. J. Fox, Gaussian, Inc., Wallingford CT, 2010.
 
 ******************************************
 Gaussian 09:  IA32W-G09RevB.01 12-Aug-2010
                21-Aug-2025 
 ******************************************
 %nprocshared=4
 Will use up to    4 processors via shared memory.
 %mem=150MW
 %chk=C:\Users\CompuHouse\Desktop\eslammm\2\2.chk
 -----------------------------------------------
 # opt freq b3lyp/6-311+g(d,p) geom=connectivity
 -----------------------------------------------
 1/14=-1,18=20,19=15,26=3,38=1,57=2/1,3;
 2/9=110,12=2,17=6,18=5,40=1/2;
 3/5=4,6=6,7=111,11=2,16=1,25=1,30=1,71=1,74=-5/1,2,3;
 4//1;
 5/5=2,38=5/2;
 6/7=2,8=2,9=2,10=2,28=1/1;
 7//1,2,3,16;
 1/14=-1,18=20,19=15/3(2);
 2/9=110/2;
 99//99;
 2/9=110/2;
 3/5=4,6=6,7=111,11=2,16=1,25=1,30=1,71=1,74=-5/1,2,3;
 4/5=5,16=3/1;
 5/5=2,38=5/2;
 7//1,2,3,16;
 1/14=-1,18=20,19=15/3(-5);
 2/9=110/2;
 6/7=2,8=2,9=2,10=2,19=2,28=1/1;
 99/9=1/99;
 -------------------
 Title Card Required
 -------------------
 Symbolic Z-matrix:
 Charge =  0 Multiplicity = 1
 C                     3.1635   -1.4838    0.5298 
 C                     3.3597   -2.7701    0.8806 
 C                     2.3601   -3.6493    1.0158 
 C                     1.1102   -3.2296    0.7969 
 C                     0.8945   -1.9513    0.4541 
 C                     1.8933   -1.05      0.3169 
 C                     1.6148    0.246    -0.0411 
 O                     2.4876    1.0316   -0.3165 
 N                     0.2978    0.5921   -0.0069 
 C                    -0.3733    1.715    -0.3151 
 S                    -1.8199    1.6135   -0.1341 
 C                    -2.1292    2.9707   -0.5957 
 C                    -0.9632    3.5623   -0.9169 
 N                     0.048     2.8227   -0.7504 
 O                     4.2882   -0.7121    0.4552 
 N                    -3.285     3.469    -0.6774 
 O                    -4.3892    2.8292   -0.3487 
 O                    -3.4374    4.6953   -1.1238 
 H                     4.3892   -3.1226    1.068 
 H                     2.561    -4.6953    1.3001 
 H                     0.269    -3.9369    0.8943 
 H                    -0.1655   -1.7119    0.2768 
 H                    -0.3612   -0.0983    0.3149 
 H                    -0.8439    4.5863   -1.3001 
 H                     4.1298    0.2355    0.3712 
 

 GradGradGradGradGradGradGradGradGradGradGradGradGradGradGradGradGradGrad
 Berny optimization.
 Initialization pass.
                           ----------------------------
                           !    Initial Parameters    !
                           ! (Angstroms and Degrees)  !
 --------------------------                            --------------------------
 ! Name  Definition              Value          Derivative Info.                !
 --------------------------------------------------------------------------------
 ! R1    R(1,2)                  1.3476         estimate D2E/DX2                !
 ! R2    R(1,6)                  1.359          estimate D2E/DX2                !
 ! R3    R(1,15)                 1.366          estimate D2E/DX2                !
 ! R4    R(2,3)                  1.3381         estimate D2E/DX2                !
 ! R5    R(2,19)                 1.1042         estimate D2E/DX2                !
 ! R6    R(3,4)                  1.3365         estimate D2E/DX2                !
 ! R7    R(3,20)                 1.1024         estimate D2E/DX2                !
 ! R8    R(4,5)                  1.3409         estimate D2E/DX2                !
 ! R9    R(4,21)                 1.1033         estimate D2E/DX2                !
 ! R10   R(5,6)                  1.3523         estimate D2E/DX2                !
 ! R11   R(5,22)                 1.1011         estimate D2E/DX2                !
 ! R12   R(6,7)                  1.3731         estimate D2E/DX2                !
 ! R13   R(7,8)                  1.2061         estimate D2E/DX2                !
 ! R14   R(7,9)                  1.3621         estimate D2E/DX2                !
 ! R15   R(8,25)                 1.9503         estimate D2E/DX2                !
 ! R16   R(9,10)                 1.344          estimate D2E/DX2                !
 ! R17   R(9,23)                 1.0072         estimate D2E/DX2                !
 ! R18   R(10,11)                1.4614         estimate D2E/DX2                !
 ! R19   R(10,14)                1.2625         estimate D2E/DX2                !
 ! R20   R(11,12)                1.4665         estimate D2E/DX2                !
 ! R21   R(12,13)                1.3464         estimate D2E/DX2                !
 ! R22   R(12,16)                1.2613         estimate D2E/DX2                !
 ! R23   R(13,14)                1.2638         estimate D2E/DX2                !
 ! R24   R(13,24)                1.0998         estimate D2E/DX2                !
 ! R25   R(15,25)                0.9644         estimate D2E/DX2                !
 ! R26   R(16,17)                1.3178         estimate D2E/DX2                !
 ! R27   R(16,18)                1.3139         estimate D2E/DX2                !
 ! A1    A(2,1,6)              118.7852         estimate D2E/DX2                !
 ! A2    A(2,1,15)             115.6936         estimate D2E/DX2                !
 ! A3    A(6,1,15)             125.4962         estimate D2E/DX2                !
 ! A4    A(1,2,3)              123.0038         estimate D2E/DX2                !
 ! A5    A(1,2,19)             118.988          estimate D2E/DX2                !
 ! A6    A(3,2,19)             118.0082         estimate D2E/DX2                !
 ! A7    A(2,3,4)              118.4074         estimate D2E/DX2                !
 ! A8    A(2,3,20)             120.8877         estimate D2E/DX2                !
 ! A9    A(4,3,20)             120.7049         estimate D2E/DX2                !
 ! A10   A(3,4,5)              119.4496         estimate D2E/DX2                !
 ! A11   A(3,4,21)             119.8167         estimate D2E/DX2                !
 ! A12   A(5,4,21)             120.7329         estimate D2E/DX2                !
 ! A13   A(4,5,6)              122.853          estimate D2E/DX2                !
 ! A14   A(4,5,22)             113.7843         estimate D2E/DX2                !
 ! A15   A(6,5,22)             123.3525         estimate D2E/DX2                !
 ! A16   A(1,6,5)              117.4955         estimate D2E/DX2                !
 ! A17   A(1,6,7)              122.1206         estimate D2E/DX2                !
 ! A18   A(5,6,7)              120.379          estimate D2E/DX2                !
 ! A19   A(6,7,8)              121.8385         estimate D2E/DX2                !
 ! A20   A(6,7,9)              115.4283         estimate D2E/DX2                !
 ! A21   A(8,7,9)              122.6756         estimate D2E/DX2                !
 ! A22   A(7,9,10)             133.5764         estimate D2E/DX2                !
 ! A23   A(7,9,23)             117.8042         estimate D2E/DX2                !
 ! A24   A(10,9,23)            108.6182         estimate D2E/DX2                !
 ! A25   A(9,10,11)            114.0698         estimate D2E/DX2                !
 ! A26   A(9,10,14)            130.202          estimate D2E/DX2                !
 ! A27   A(11,10,14)           115.7187         estimate D2E/DX2                !
 ! A28   A(10,11,12)            96.0565         estimate D2E/DX2                !
 ! A29   A(11,12,13)           107.4026         estimate D2E/DX2                !
 ! A30   A(11,12,16)           125.3993         estimate D2E/DX2                !
 ! A31   A(13,12,16)           127.1965         estimate D2E/DX2                !
 ! A32   A(12,13,14)           113.8503         estimate D2E/DX2                !
 ! A33   A(12,13,24)           125.8851         estimate D2E/DX2                !
 ! A34   A(14,13,24)           120.2628         estimate D2E/DX2                !
 ! A35   A(10,14,13)           106.97           estimate D2E/DX2                !
 ! A36   A(1,15,25)            115.1254         estimate D2E/DX2                !
 ! A37   A(12,16,17)           124.0459         estimate D2E/DX2                !
 ! A38   A(12,16,18)           119.8038         estimate D2E/DX2                !
 ! A39   A(17,16,18)           116.1478         estimate D2E/DX2                !
 ! D1    D(6,1,2,3)              0.764          estimate D2E/DX2                !
 ! D2    D(6,1,2,19)          -179.1638         estimate D2E/DX2                !
 ! D3    D(15,1,2,3)           179.0459         estimate D2E/DX2                !
 ! D4    D(15,1,2,19)           -0.8819         estimate D2E/DX2                !
 ! D5    D(2,1,6,5)             -0.891          estimate D2E/DX2                !
 ! D6    D(2,1,6,7)            179.9147         estimate D2E/DX2                !
 ! D7    D(15,1,6,5)          -178.9893         estimate D2E/DX2                !
 ! D8    D(15,1,6,7)             1.8163         estimate D2E/DX2                !
 ! D9    D(2,1,15,25)         -168.8066         estimate D2E/DX2                !
 ! D10   D(6,1,15,25)            9.3439         estimate D2E/DX2                !
 ! D11   D(1,2,3,4)             -0.2326         estimate D2E/DX2                !
 ! D12   D(1,2,3,20)           179.7209         estimate D2E/DX2                !
 ! D13   D(19,2,3,4)           179.6959         estimate D2E/DX2                !
 ! D14   D(19,2,3,20)           -0.3507         estimate D2E/DX2                !
 ! D15   D(2,3,4,5)             -0.1396         estimate D2E/DX2                !
 ! D16   D(2,3,4,21)           179.5346         estimate D2E/DX2                !
 ! D17   D(20,3,4,5)           179.9069         estimate D2E/DX2                !
 ! D18   D(20,3,4,21)           -0.4189         estimate D2E/DX2                !
 ! D19   D(3,4,5,6)             -0.0338         estimate D2E/DX2                !
 ! D20   D(3,4,5,22)           178.8392         estimate D2E/DX2                !
 ! D21   D(21,4,5,6)          -179.7049         estimate D2E/DX2                !
 ! D22   D(21,4,5,22)           -0.8319         estimate D2E/DX2                !
 ! D23   D(4,5,6,1)              0.5563         estimate D2E/DX2                !
 ! D24   D(4,5,6,7)            179.7654         estimate D2E/DX2                !
 ! D25   D(22,5,6,1)          -178.209          estimate D2E/DX2                !
 ! D26   D(22,5,6,7)             1.0001         estimate D2E/DX2                !
 ! D27   D(1,6,7,8)              7.6189         estimate D2E/DX2                !
 ! D28   D(1,6,7,9)           -169.6923         estimate D2E/DX2                !
 ! D29   D(5,6,7,8)           -171.5527         estimate D2E/DX2                !
 ! D30   D(5,6,7,9)             11.1361         estimate D2E/DX2                !
 ! D31   D(6,7,9,10)          -177.5917         estimate D2E/DX2                !
 ! D32   D(6,7,9,23)             2.8677         estimate D2E/DX2                !
 ! D33   D(8,7,9,10)             5.1221         estimate D2E/DX2                !
 ! D34   D(8,7,9,23)          -174.4186         estimate D2E/DX2                !
 ! D35   D(7,9,10,11)          179.1013         estimate D2E/DX2                !
 ! D36   D(7,9,10,14)            0.2905         estimate D2E/DX2                !
 ! D37   D(23,9,10,11)          -1.3274         estimate D2E/DX2                !
 ! D38   D(23,9,10,14)         179.8618         estimate D2E/DX2                !
 ! D39   D(9,10,11,12)        -178.5869         estimate D2E/DX2                !
 ! D40   D(14,10,11,12)          0.4049         estimate D2E/DX2                !
 ! D41   D(9,10,14,13)         178.555          estimate D2E/DX2                !
 ! D42   D(11,10,14,13)         -0.2398         estimate D2E/DX2                !
 ! D43   D(10,11,12,13)         -0.403          estimate D2E/DX2                !
 ! D44   D(10,11,12,16)        179.1605         estimate D2E/DX2                !
 ! D45   D(11,12,13,14)          0.34           estimate D2E/DX2                !
 ! D46   D(11,12,13,24)        179.8557         estimate D2E/DX2                !
 ! D47   D(16,12,13,14)       -179.2133         estimate D2E/DX2                !
 ! D48   D(16,12,13,24)          0.3024         estimate D2E/DX2                !
 ! D49   D(11,12,16,17)          0.2865         estimate D2E/DX2                !
 ! D50   D(11,12,16,18)       -179.1221         estimate D2E/DX2                !
 ! D51   D(13,12,16,17)        179.7636         estimate D2E/DX2                !
 ! D52   D(13,12,16,18)          0.3549         estimate D2E/DX2                !
 ! D53   D(12,13,14,10)         -0.0728         estimate D2E/DX2                !
 ! D54   D(24,13,14,10)       -179.6185         estimate D2E/DX2                !
 --------------------------------------------------------------------------------
 Trust Radius=3.00D-01 FncErr=1.00D-07 GrdErr=1.00D-06
 Number of steps in this run=    130 maximum allowed number of steps=    150.
 GradGradGradGradGradGradGradGradGradGradGradGradGradGradGradGradGradGrad

                          Input orientation:                          
 ---------------------------------------------------------------------
 Center     Atomic      Atomic             Coordinates (Angstroms)
 Number     Number       Type             X           Y           Z
 ---------------------------------------------------------------------
      1          6           0        3.163500   -1.483800    0.529800
      2          6           0        3.359700   -2.770100    0.880600
      3          6           0        2.360100   -3.649300    1.015800
      4          6           0        1.110200   -3.229600    0.796900
      5          6           0        0.894500   -1.951300    0.454100
      6          6           0        1.893300   -1.050000    0.316900
      7          6           0        1.614800    0.246000   -0.041100
      8          8           0        2.487600    1.031600   -0.316500
      9          7           0        0.297800    0.592100   -0.006900
     10          6           0       -0.373300    1.715000   -0.315100
     11         16           0       -1.819900    1.613500   -0.134100
     12          6           0       -2.129200    2.970700   -0.595700
     13          6           0       -0.963200    3.562300   -0.916900
     14          7           0        0.048000    2.822700   -0.750400
     15          8           0        4.288200   -0.712100    0.455200
     16          7           0       -3.285000    3.469000   -0.677400
     17          8           0       -4.389200    2.829200   -0.348700
     18          8           0       -3.437400    4.695300   -1.123800
     19          1           0        4.389200   -3.122600    1.068000
     20          1           0        2.561000   -4.695300    1.300100
     21          1           0        0.269000   -3.936900    0.894300
     22          1           0       -0.165500   -1.711900    0.276800
     23          1           0       -0.361200   -0.098300    0.314900
     24          1           0       -0.843900    4.586300   -1.300100
     25          1           0        4.129800    0.235500    0.371200
 ---------------------------------------------------------------------
                    Distance matrix (angstroms):
                    1          2          3          4          5
     1  C    0.000000
     2  C    1.347636   0.000000
     3  C    2.360305   1.338085   0.000000
     4  C    2.708358   2.297476   1.336531   0.000000
     5  C    2.317897   2.632403   2.312292   1.340928   0.000000
     6  C    1.359013   2.329556   2.731799   2.365228   1.352319
     7  C    2.390943   3.604312   4.104372   3.610632   2.364780
     8  O    2.738668   4.080016   4.868481   4.614620   3.468355
     9  N    3.579056   4.633279   4.825813   3.988920   2.652820
    10  C    4.843050   5.956602   6.165913   5.280756   3.954838
    11  S    5.904939   6.861036   6.818485   5.736538   4.519043
    12  C    7.008708   8.078630   8.159359   7.132795   5.871195
    13  C    6.677254   7.875136   8.172321   7.305204   5.977497
    14  N    5.467284   6.701263   7.095918   6.336619   4.995844
    15  O    1.366029   2.297486   3.557947   4.068691   3.612868
    16  N    8.220141   9.246933   9.241443   8.146323   6.937447
    17  O    8.741682   9.638921   9.454410   8.262255   7.170436
    18  O    9.191711  10.293220  10.383701   9.336691   8.089031
    19  H    2.116049   1.104194   2.096994   3.291927   3.736542
    20  H    3.357097   2.126099   1.102408   2.122806   3.320011
    21  H    3.811652   3.303640   2.114279   1.103348   2.127824
    22  H    3.346383   3.729798   3.267766   2.049714   1.101067
    23  H    3.793323   4.615585   4.528392   3.493191   2.242714
    24  H    7.500260   8.748847   9.135322   8.324915   6.988524
    25  H    1.978606   3.144229   4.317293   4.615856   3.905910
                    6          7          8          9         10
     6  C    0.000000
     7  C    1.373078   0.000000
     8  O    2.255537   1.206148   0.000000
     9  N    2.312349   1.362147   2.254825   0.000000
    10  C    3.630720   2.487082   2.941392   1.343974   0.000000
    11  S    4.591894   3.698090   4.350452   2.354589   1.461409
    12  C    5.760154   4.663594   5.015267   3.448877   2.176856
    13  C    5.563737   4.290799   4.321220   3.352657   2.030434
    14  N    4.420641   3.097959   3.057443   2.364481   1.262529
    15  O    2.422571   2.882939   2.622627   4.223478   5.311663
    16  N    6.944407   5.899207   6.276470   4.643552   3.418446
    17  O    7.413570   6.543360   7.107938   5.204749   4.167736
    18  O    7.968717   6.818595   7.012849   5.659985   4.350275
    19  H    3.330066   4.502762   4.773919   5.629739   6.927968
    20  H    3.834151   5.206780   5.951148   5.898044   7.232630
    21  H    3.362430   4.492527   5.574425   4.617882   5.815425
    22  H    2.162956   2.665314   3.862349   2.367182   3.483844
    23  H    2.447143   2.037119   3.129058   1.007218   1.919662
    24  H    6.471076   5.144754   4.970136   4.350802   3.071816
    25  H    2.580192   2.548593   1.950263   3.867085   4.789346
                   11         12         13         14         15
    11  S    0.000000
    12  C    1.466538   0.000000
    13  C    2.268156   1.346371   0.000000
    14  N    2.308905   2.187701   1.263826   0.000000
    15  O    6.562361   7.473314   6.908716   5.650449   0.000000
    16  N    2.425814   1.261290   2.335984   3.395868   8.724548
    17  O    2.850488   2.277857   3.549333   4.455351   9.406611
    18  O    3.618467   2.228121   2.729132   3.974176   9.561282
    19  H    7.901178   9.076659   8.790671   7.582822   2.489224
    20  H    7.813461   9.184748   9.247866   8.187798   4.423003
    21  H    6.018974   7.462332   7.812603   6.960321   5.171664
    22  H    3.736865   5.152098   5.466117   4.654387   4.568027
    23  H    2.293396   3.657018   3.908929   3.136009   4.691839
    24  H    3.339112   2.181362   1.099841   2.051327   7.582386
    25  H    6.128062   6.898644   6.218155   4.961117   0.964413
                   16         17         18         19         20
    16  N    0.000000
    17  O    1.317818   0.000000
    18  O    1.313891   2.233614   0.000000
    19  H   10.265912  10.700059  11.277376   0.000000
    20  H   10.234355  10.375062  11.403485   2.422720   0.000000
    21  H    8.363523   8.308067   9.608590   4.203487   2.448083
    22  H    6.122377   6.233176   7.329340   4.833359   4.169127
    23  H    4.717933   5.023485   5.874646   5.681536   5.535547
    24  H    2.755918   4.069609   2.601770   9.613551  10.222646
    25  H    8.156859   8.934142   8.909958   3.439426   5.257069
                   21         22         23         24         25
    21  H    0.000000
    22  H    2.349622   0.000000
    23  H    3.932901   1.625871   0.000000
    24  H    8.871239   6.527952   4.978624   0.000000
    25  H    5.708619   4.717084   4.503740   6.816186   0.000000
 Stoichiometry    C10H7N3O4S
 Framework group  C1[X(C10H7N3O4S)]
 Deg. of freedom    69
 Full point group                 C1      NOp   1
 Largest Abelian subgroup         C1      NOp   1
 Largest concise Abelian subgroup C1      NOp   1
                         Standard orientation:                         
 ---------------------------------------------------------------------
 Center     Atomic      Atomic             Coordinates (Angstroms)
 Number     Number       Type             X           Y           Z
 ---------------------------------------------------------------------
      1          6           0       -3.736277   -0.567943    0.070464
      2          6           0       -4.820840    0.231798    0.086572
      3          6           0       -4.746498    1.563059   -0.026078
      4          6           0       -3.540256    2.123810   -0.155899
      5          6           0       -2.448821    1.344872   -0.166693
      6          6           0       -2.507012   -0.001178   -0.050375
      7          6           0       -1.356608   -0.750456   -0.072615
      8          8           0       -1.382869   -1.955312   -0.121846
      9          7           0       -0.196190   -0.043438    0.022253
     10          6           0        1.102830   -0.387157   -0.003644
     11         16           0        2.021031    0.743380    0.116807
     12          6           0        3.252662   -0.045459    0.009337
     13          6           0        2.893715   -1.335847   -0.127668
     14          7           0        1.643475   -1.520531   -0.134584
     15          8           0       -3.983015   -1.903504    0.216870
     16          7           0        4.423994    0.421684    0.034033
     17          8           0        4.704910    1.702302    0.167266
     18          8           0        5.452270   -0.386924   -0.088897
     19          1           0       -5.820264   -0.224093    0.198636
     20          1           0       -5.657402    2.183856   -0.013090
     21          1           0       -3.452473    3.218888   -0.258251
     22          1           0       -1.507675    1.900982   -0.298349
     23          1           0       -0.262493    0.954096    0.144802
     24          1           0        3.580511   -2.188098   -0.235513
     25          1           0       -3.203400   -2.449209    0.373392
 ---------------------------------------------------------------------
 Rotational constants (GHZ):      1.2817969      0.1717446      0.1517937
 Standard basis: 6-311+G(d,p) (5D, 7F)
 There are   446 symmetry adapted basis functions of A   symmetry.
 Integral buffers will be    262144 words long.
 Raffenetti 2 integral format.
 Two-electron integral symmetry is turned on.
   446 basis functions,   718 primitive gaussians,   464 cartesian basis functions
    68 alpha electrons       68 beta electrons
       nuclear repulsion energy      1401.9500870131 Hartrees.
 NAtoms=   25 NActive=   25 NUniq=   25 SFac= 1.00D+00 NAtFMM=   50 NAOKFM=F Big=F
 One-electron integrals computed using PRISM.
 NBasis=   446 RedAO= T  NBF=   446
 NBsUse=   445 1.00D-06 NBFU=   445
 Harris functional with IExCor=  402 diagonalized for initial guess.
 ExpMin= 4.05D-02 ExpMax= 9.34D+04 ExpMxC= 3.17D+03 IAcc=2 IRadAn=         0 AccDes= 0.00D+00
 HarFok:  IExCor=  402 AccDes= 0.00D+00 IRadAn=         0 IDoV= 1
 ScaDFX=  1.000000  1.000000  1.000000  1.000000
 FoFCou: FMM=F IPFlag=           0 FMFlag=      100000 FMFlg1=           0
         NFxFlg=           0 DoJE=T BraDBF=F KetDBF=T FulRan=T
         Omega=  0.000000  0.000000  1.000000  0.000000  0.000000 ICntrl=     500 IOpCl=  0
         NMat0=    1 NMatS0=    1 NMatT0=    0 NMatD0=    1 NMtDS0=    0 NMtDT0=    0
         I1Cent=           4 NGrid=           0.
 Petite list used in FoFCou.
 Initial guess orbital symmetries:
       Occupied  (A) (A) (A) (A) (A) (A) (A) (A) (A) (A) (A) (A)
                 (A) (A) (A) (A) (A) (A) (A) (A) (A) (A) (A) (A)
                 (A) (A) (A) (A) (A) (A) (A) (A) (A) (A) (A) (A)
                 (A) (A) (A) (A) (A) (A) (A) (A) (A) (A) (A) (A)
                 (A) (A) (A) (A) (A) (A) (A) (A) (A) (A) (A) (A)
                 (A) (A) (A) (A) (A) (A) (A) (A)
       Virtual   (A) (A) (A) (A) (A) (A) (A) (A) (A) (A) (A) (A)
                 (A) (A) (A) (A) (A) (A) (A) (A) (A) (A) (A) (A)
                 (A) (A) (A) (A) (A) (A) (A) (A) (A) (A) (A) (A)
                 (A) (A) (A) (A) (A) (A) (A) (A) (A) (A) (A) (A)
                 (A) (A) (A) (A) (A) (A) (A) (A) (A) (A) (A) (A)
                 (A) (A) (A) (A) (A) (A) (A) (A) (A) (A) (A) (A)
                 (A) (A) (A) (A) (A) (A) (A) (A) (A) (A) (A) (A)
                 (A) (A) (A) (A) (A) (A) (A) (A) (A) (A) (A) (A)
                 (A) (A) (A) (A) (A) (A) (A) (A) (A) (A) (A) (A)
                 (A) (A) (A) (A) (A) (A) (A) (A) (A) (A) (A) (A)
                 (A) (A) (A) (A) (A) (A) (A) (A) (A) (A) (A) (A)
                 (A) (A) (A) (A) (A) (A) (A) (A) (A) (A) (A) (A)
                 (A) (A) (A) (A) (A) (A) (A) (A) (A) (A) (A) (A)
                 (A) (A) (A) (A) (A) (A) (A) (A) (A) (A) (A) (A)
                 (A) (A) (A) (A) (A) (A) (A) (A) (A) (A) (A) (A)
                 (A) (A) (A) (A) (A) (A) (A) (A) (A) (A) (A) (A)
                 (A) (A) (A) (A) (A) (A) (A) (A) (A) (A) (A) (A)
                 (A) (A) (A) (A) (A) (A) (A) (A) (A) (A) (A) (A)
                 (A) (A) (A) (A) (A) (A) (A) (A) (A) (A) (A) (A)
                 (A) (A) (A) (A) (A) (A) (A) (A) (A) (A) (A) (A)
                 (A) (A) (A) (A) (A) (A) (A) (A) (A) (A) (A) (A)
                 (A) (A) (A) (A) (A) (A) (A) (A) (A) (A) (A) (A)
                 (A) (A) (A) (A) (A) (A) (A) (A) (A) (A) (A) (A)
                 (A) (A) (A) (A) (A) (A) (A) (A) (A) (A) (A) (A)
                 (A) (A) (A) (A) (A) (A) (A) (A) (A) (A) (A) (A)
                 (A) (A) (A) (A) (A) (A) (A) (A) (A) (A) (A) (A)
                 (A) (A) (A) (A) (A) (A) (A) (A) (A) (A) (A) (A)
                 (A) (A) (A) (A) (A) (A) (A) (A) (A) (A) (A) (A)
                 (A) (A) (A) (A) (A) (A) (A) (A) (A) (A) (A) (A)
                 (A) (A) (A) (A) (A) (A) (A) (A) (A) (A) (A) (A)
                 (A) (A) (A) (A) (A) (A) (A) (A) (A) (A) (A) (A)
                 (A) (A) (A) (A) (A)
 The electronic state of the initial guess is 1-A.
 Requested convergence on RMS density matrix=1.00D-08 within 128 cycles.
 Requested convergence on MAX density matrix=1.00D-06.
 Requested convergence on             energy=1.00D-06.
 No special actions if energy rises.
 EnCoef did     5 forward-backward iterations
 SCF Done:  E(RB3LYP) =  -1248.57189806     A.U. after   17 cycles
             Convg  =    0.4181D-08             -V/T =  2.0001

 **********************************************************************

            Population analysis using the SCF density.

 **********************************************************************

 Orbital symmetries:
       Occupied  (A) (A) (A) (A) (A) (A) (A) (A) (A) (A) (A) (A)
                 (A) (A) (A) (A) (A) (A) (A) (A) (A) (A) (A) (A)
                 (A) (A) (A) (A) (A) (A) (A) (A) (A) (A) (A) (A)
                 (A) (A) (A) (A) (A) (A) (A) (A) (A) (A) (A) (A)
                 (A) (A) (A) (A) (A) (A) (A) (A) (A) (A) (A) (A)
                 (A) (A) (A) (A) (A) (A) (A) (A)
       Virtual   (A) (A) (A) (A) (A) (A) (A) (A) (A) (A) (A) (A)
                 (A) (A) (A) (A) (A) (A) (A) (A) (A) (A) (A) (A)
                 (A) (A) (A) (A) (A) (A) (A) (A) (A) (A) (A) (A)
                 (A) (A) (A) (A) (A) (A) (A) (A) (A) (A) (A) (A)
                 (A) (A) (A) (A) (A) (A) (A) (A) (A) (A) (A) (A)
                 (A) (A) (A) (A) (A) (A) (A) (A) (A) (A) (A) (A)
                 (A) (A) (A) (A) (A) (A) (A) (A) (A) (A) (A) (A)
                 (A) (A) (A) (A) (A) (A) (A) (A) (A) (A) (A) (A)
                 (A) (A) (A) (A) (A) (A) (A) (A) (A) (A) (A) (A)
                 (A) (A) (A) (A) (A) (A) (A) (A) (A) (A) (A) (A)
                 (A) (A) (A) (A) (A) (A) (A) (A) (A) (A) (A) (A)
                 (A) (A) (A) (A) (A) (A) (A) (A) (A) (A) (A) (A)
                 (A) (A) (A) (A) (A) (A) (A) (A) (A) (A) (A) (A)
                 (A) (A) (A) (A) (A) (A) (A) (A) (A) (A) (A) (A)
                 (A) (A) (A) (A) (A) (A) (A) (A) (A) (A) (A) (A)
                 (A) (A) (A) (A) (A) (A) (A) (A) (A) (A) (A) (A)
                 (A) (A) (A) (A) (A) (A) (A) (A) (A) (A) (A) (A)
                 (A) (A) (A) (A) (A) (A) (A) (A) (A) (A) (A) (A)
                 (A) (A) (A) (A) (A) (A) (A) (A) (A) (A) (A) (A)
                 (A) (A) (A) (A) (A) (A) (A) (A) (A) (A) (A) (A)
                 (A) (A) (A) (A) (A) (A) (A) (A) (A) (A) (A) (A)
                 (A) (A) (A) (A) (A) (A) (A) (A) (A) (A) (A) (A)
                 (A) (A) (A) (A) (A) (A) (A) (A) (A) (A) (A) (A)
                 (A) (A) (A) (A) (A) (A) (A) (A) (A) (A) (A) (A)
                 (A) (A) (A) (A) (A) (A) (A) (A) (A) (A) (A) (A)
                 (A) (A) (A) (A) (A) (A) (A) (A) (A) (A) (A) (A)
                 (A) (A) (A) (A) (A) (A) (A) (A) (A) (A) (A) (A)
                 (A) (A) (A) (A) (A) (A) (A) (A) (A) (A) (A) (A)
                 (A) (A) (A) (A) (A) (A) (A) (A) (A) (A) (A) (A)
                 (A) (A) (A) (A) (A) (A) (A) (A) (A) (A) (A) (A)
                 (A) (A) (A) (A) (A) (A) (A) (A) (A) (A) (A) (A)
                 (A) (A) (A) (A) (A)
 The electronic state is 1-A.
 Alpha  occ. eigenvalues --  -88.92246 -19.16569 -19.16083 -19.15473 -19.13014
 Alpha  occ. eigenvalues --  -14.55191 -14.40292 -14.34992 -10.31471 -10.30389
 Alpha  occ. eigenvalues --  -10.26768 -10.26018 -10.25579 -10.21407 -10.20652
 Alpha  occ. eigenvalues --  -10.20351 -10.19505 -10.19253  -8.02840  -5.98977
 Alpha  occ. eigenvalues --   -5.98544  -5.98306  -1.20006  -1.13122  -1.10312
 Alpha  occ. eigenvalues --   -1.07540  -1.01433  -1.00999  -0.95090  -0.92688
 Alpha  occ. eigenvalues --   -0.87992  -0.83283  -0.79416  -0.77495  -0.72556
 Alpha  occ. eigenvalues --   -0.68754  -0.66232  -0.64471  -0.62770  -0.60083
 Alpha  occ. eigenvalues --   -0.58649  -0.57443  -0.55628  -0.55323  -0.52369
 Alpha  occ. eigenvalues --   -0.51944  -0.51024  -0.50246  -0.49604  -0.48384
 Alpha  occ. eigenvalues --   -0.47329  -0.45840  -0.43843  -0.42083  -0.41081
 Alpha  occ. eigenvalues --   -0.40855  -0.38332  -0.37728  -0.37481  -0.36375
 Alpha  occ. eigenvalues --   -0.34475  -0.32387  -0.30881  -0.30594  -0.29932
 Alpha  occ. eigenvalues --   -0.28621  -0.27959  -0.26873
 Alpha virt. eigenvalues --   -0.13636  -0.08272  -0.03911  -0.03617  -0.01920
 Alpha virt. eigenvalues --   -0.01204  -0.00542   0.00456   0.01131   0.01703
 Alpha virt. eigenvalues --    0.02467   0.02629   0.02891   0.04099   0.04109
 Alpha virt. eigenvalues --    0.04555   0.04794   0.05071   0.06247   0.06887
 Alpha virt. eigenvalues --    0.07125   0.07786   0.08031   0.08482   0.09164
 Alpha virt. eigenvalues --    0.09557   0.10434   0.10757   0.11223   0.11693
 Alpha virt. eigenvalues --    0.11805   0.12060   0.12470   0.13041   0.13432
 Alpha virt. eigenvalues --    0.13567   0.14114   0.14693   0.15537   0.15655
 Alpha virt. eigenvalues --    0.15924   0.16372   0.16550   0.16622   0.17418
 Alpha virt. eigenvalues --    0.17687   0.18358   0.18553   0.18926   0.19513
 Alpha virt. eigenvalues --    0.19882   0.20248   0.20517   0.20610   0.21089
 Alpha virt. eigenvalues --    0.21153   0.22139   0.22349   0.22689   0.23235
 Alpha virt. eigenvalues --    0.23446   0.23659   0.24398   0.24842   0.25040
 Alpha virt. eigenvalues --    0.25773   0.26458   0.26982   0.27065   0.27388
 Alpha virt. eigenvalues --    0.27765   0.28243   0.29222   0.29465   0.29761
 Alpha virt. eigenvalues --    0.29793   0.30267   0.30746   0.30889   0.31359
 Alpha virt. eigenvalues --    0.32345   0.32966   0.33313   0.33648   0.34346
 Alpha virt. eigenvalues --    0.34993   0.35297   0.36052   0.36501   0.36935
 Alpha virt. eigenvalues --    0.37671   0.38242   0.39277   0.40629   0.41016
 Alpha virt. eigenvalues --    0.43041   0.44003   0.44342   0.45763   0.46966
 Alpha virt. eigenvalues --    0.48604   0.49887   0.50000   0.51196   0.51304
 Alpha virt. eigenvalues --    0.51698   0.52219   0.52982   0.53772   0.54743
 Alpha virt. eigenvalues --    0.54899   0.56056   0.56142   0.57006   0.57490
 Alpha virt. eigenvalues --    0.58218   0.59200   0.60620   0.61751   0.62062
 Alpha virt. eigenvalues --    0.62214   0.62604   0.63871   0.64325   0.65838
 Alpha virt. eigenvalues --    0.67645   0.68119   0.68932   0.69331   0.69684
 Alpha virt. eigenvalues --    0.70960   0.71905   0.72712   0.74671   0.75705
 Alpha virt. eigenvalues --    0.76184   0.77694   0.78561   0.80346   0.80451
 Alpha virt. eigenvalues --    0.81010   0.82091   0.83009   0.84209   0.85006
 Alpha virt. eigenvalues --    0.85375   0.86313   0.86994   0.87646   0.88422
 Alpha virt. eigenvalues --    0.89717   0.90140   0.92223   0.93685   0.94902
 Alpha virt. eigenvalues --    0.95838   0.96279   0.97595   0.98301   0.99218
 Alpha virt. eigenvalues --    1.01858   1.02428   1.03356   1.04876   1.05222
 Alpha virt. eigenvalues --    1.06224   1.06690   1.07382   1.08461   1.09403
 Alpha virt. eigenvalues --    1.10458   1.11484   1.11937   1.12854   1.13806
 Alpha virt. eigenvalues --    1.14459   1.16666   1.16802   1.17174   1.18556
 Alpha virt. eigenvalues --    1.19108   1.19292   1.21528   1.21869   1.23542
 Alpha virt. eigenvalues --    1.24946   1.25016   1.26752   1.27622   1.30083
 Alpha virt. eigenvalues --    1.31469   1.33207   1.35617   1.42059   1.43284
 Alpha virt. eigenvalues --    1.46987   1.47498   1.48422   1.49863   1.50452
 Alpha virt. eigenvalues --    1.52577   1.53235   1.54119   1.55955   1.56625
 Alpha virt. eigenvalues --    1.58604   1.61670   1.62885   1.63946   1.65214
 Alpha virt. eigenvalues --    1.66366   1.66605   1.67390   1.68711   1.69682
 Alpha virt. eigenvalues --    1.71724   1.73138   1.74575   1.75346   1.76954
 Alpha virt. eigenvalues --    1.80183   1.82117   1.83215   1.86240   1.87750
 Alpha virt. eigenvalues --    1.89279   1.89436   1.90851   1.92426   1.92762
 Alpha virt. eigenvalues --    1.93565   1.94280   1.94838   1.96331   1.96617
 Alpha virt. eigenvalues --    1.97915   1.98553   1.99612   2.00358   2.01319
 Alpha virt. eigenvalues --    2.04649   2.05222   2.06367   2.11208   2.13489
 Alpha virt. eigenvalues --    2.16393   2.18301   2.18984   2.21345   2.24791
 Alpha virt. eigenvalues --    2.25996   2.30524   2.32870   2.35233   2.35533
 Alpha virt. eigenvalues --    2.36555   2.38468   2.40645   2.43618   2.46667
 Alpha virt. eigenvalues --    2.49838   2.56562   2.57553   2.61901   2.62552
 Alpha virt. eigenvalues --    2.63618   2.65276   2.65904   2.67422   2.67846
 Alpha virt. eigenvalues --    2.71494   2.72057   2.73152   2.73343   2.73644
 Alpha virt. eigenvalues --    2.77423   2.78615   2.80182   2.80600   2.81000
 Alpha virt. eigenvalues --    2.82827   2.83623   2.83939   2.84778   2.85209
 Alpha virt. eigenvalues --    2.87087   2.87478   2.89085   2.89524   2.90137
 Alpha virt. eigenvalues --    2.91327   2.93414   2.95004   2.97723   2.99908
 Alpha virt. eigenvalues --    3.06766   3.09550   3.10690   3.11529   3.11946
 Alpha virt. eigenvalues --    3.19061   3.20418   3.20861   3.20884   3.27984
 Alpha virt. eigenvalues --    3.31442   3.32866   3.33759   3.36363   3.42858
 Alpha virt. eigenvalues --    3.44609   3.45824   3.47383   3.49431   3.52004
 Alpha virt. eigenvalues --    3.55269   3.56920   3.57964   3.63323   3.67332
 Alpha virt. eigenvalues --    3.67589   3.68637   3.74997   3.77174   3.80171
 Alpha virt. eigenvalues --    3.81216   3.85899   3.91990   3.94902   3.95520
 Alpha virt. eigenvalues --    3.99676   4.02872   4.05127   4.13458   4.16576
 Alpha virt. eigenvalues --    4.35601   4.42611   4.51492   4.68862   4.79289
 Alpha virt. eigenvalues --    4.88877   4.97101   4.99383   5.00295   5.02331
 Alpha virt. eigenvalues --    5.05858   5.08018   5.11241   5.26580   5.33951
 Alpha virt. eigenvalues --    5.42661   5.75002   5.79328   5.83322   6.00774
 Alpha virt. eigenvalues --    8.27960  17.23387  17.69511  17.74975  23.52895
 Alpha virt. eigenvalues --   23.89911  23.95528  23.97652  23.99432  24.08116
 Alpha virt. eigenvalues --   24.21716  24.22044  24.24425  24.37202  35.49600
 Alpha virt. eigenvalues --   35.65694  35.77436  49.87951  49.94168  49.95656
 Alpha virt. eigenvalues --   50.05964 189.54116
          Condensed to atoms (all electrons):
              1          2          3          4          5          6
     1  C   14.678119   0.034779  -0.167109  -0.496797  -3.242712   3.917567
     2  C    0.034779  11.599068   0.808616  -0.594506  -0.844033  -3.207002
     3  C   -0.167109   0.808616   6.584171  -0.663007   1.344766  -0.221524
     4  C   -0.496797  -0.594506  -0.663007  18.935018 -11.450450  -5.424033
     5  C   -3.242712  -0.844033   1.344766 -11.450450  22.559311  -1.650711
     6  C    3.917567  -3.207002  -0.221524  -5.424033  -1.650711  26.274690
     7  C   -7.133096  -1.390155  -1.774333   5.988366  -1.119043 -14.259603
     8  O   -0.045974  -0.036839  -0.002803   0.004000  -0.064497   0.322453
     9  N   -0.511030  -0.039005  -0.025717   0.121123   0.355133  -1.552687
    10  C   -1.358998  -0.403861  -0.082243  -0.299384   0.403603   0.293404
    11  S    0.014420   0.051606  -0.009427   0.202073   0.007630  -0.619495
    12  C   -0.014203  -0.005837  -0.002344   0.006633  -0.141516   0.477395
    13  C    0.081986   0.005607   0.002183  -0.070466  -0.124943   0.384084
    14  N    0.147354   0.017134   0.007965  -0.076690  -0.092220   0.483591
    15  O    0.585426  -0.435729  -0.016702   0.038690  -0.093913  -0.041129
    16  N   -0.001547  -0.000016  -0.000013  -0.000504   0.004927  -0.021434
    17  O   -0.000410  -0.000028  -0.000001   0.000520   0.002579  -0.004388
    18  O    0.000028   0.000004   0.000002  -0.000011   0.000462  -0.001347
    19  H   -0.130347   0.424224   0.033203  -0.044615   0.061668   0.037894
    20  H    0.008500  -0.071729   0.398689  -0.007611  -0.021153   0.031583
    21  H   -0.032707   0.013664  -0.023308   0.414984  -0.097035   0.045323
    22  H   -0.017656  -0.000209  -0.006400   0.019755   0.325107  -0.099173
    23  H    0.066878  -0.000080   0.003603  -0.075270   0.009524   0.202079
    24  H   -0.000031   0.000009  -0.000001   0.000018   0.000607  -0.002144
    25  H   -0.010083   0.113523  -0.016623  -0.010485   0.050528  -0.223943
              7          8          9         10         11         12
     1  C   -7.133096  -0.045974  -0.511030  -1.358998   0.014420  -0.014203
     2  C   -1.390155  -0.036839  -0.039005  -0.403861   0.051606  -0.005837
     3  C   -1.774333  -0.002803  -0.025717  -0.082243  -0.009427  -0.002344
     4  C    5.988366   0.004000   0.121123  -0.299384   0.202073   0.006633
     5  C   -1.119043  -0.064497   0.355133   0.403603   0.007630  -0.141516
     6  C  -14.259603   0.322453  -1.552687   0.293404  -0.619495   0.477395
     7  C   27.578604   0.201242   0.885992  -1.877297   0.284094  -1.377802
     8  O    0.201242   8.050050  -0.144455  -0.020101  -0.038244  -0.007577
     9  N    0.885992  -0.144455   8.017305   0.204370   0.159153  -0.192255
    10  C   -1.877297  -0.020101   0.204370  12.433873  -1.205494  -2.659121
    11  S    0.284094  -0.038244   0.159153  -1.205494  20.098729  -1.435633
    12  C   -1.377802  -0.007577  -0.192255  -2.659121  -1.435633  14.270070
    13  C   -0.163620   0.029096  -0.035789   0.226022  -3.272626  -0.693551
    14  N   -0.080586   0.037734  -0.534346  -0.430131   0.408822   0.521030
    15  O    0.000029   0.010047  -0.000424   0.014827  -0.001846   0.000663
    16  N    0.038602   0.000290   0.014618  -0.034227   0.476065  -0.975899
    17  O   -0.005099   0.000012  -0.006115   0.126669   0.198158  -0.455308
    18  O    0.007650   0.000019  -0.003873   0.187340   0.357322  -0.432037
    19  H   -0.021382   0.000208   0.000445  -0.000154  -0.000014   0.000000
    20  H    0.011608   0.000002   0.000208   0.000275  -0.000051   0.000003
    21  H    0.032818   0.000005   0.000720  -0.001296  -0.000111  -0.000050
    22  H    0.101220  -0.000951  -0.020866  -0.003613   0.002881   0.001134
    23  H   -0.159189   0.000944   0.194852   0.067147  -0.058411   0.022620
    24  H    0.002118  -0.000021   0.001467   0.065092  -0.075551  -0.086540
    25  H    0.129087   0.021377   0.004631  -0.012808   0.002138  -0.001150
             13         14         15         16         17         18
     1  C    0.081986   0.147354   0.585426  -0.001547  -0.000410   0.000028
     2  C    0.005607   0.017134  -0.435729  -0.000016  -0.000028   0.000004
     3  C    0.002183   0.007965  -0.016702  -0.000013  -0.000001   0.000002
     4  C   -0.070466  -0.076690   0.038690  -0.000504   0.000520  -0.000011
     5  C   -0.124943  -0.092220  -0.093913   0.004927   0.002579   0.000462
     6  C    0.384084   0.483591  -0.041129  -0.021434  -0.004388  -0.001347
     7  C   -0.163620  -0.080586   0.000029   0.038602  -0.005099   0.007650
     8  O    0.029096   0.037734   0.010047   0.000290   0.000012   0.000019
     9  N   -0.035789  -0.534346  -0.000424   0.014618  -0.006115  -0.003873
    10  C    0.226022  -0.430131   0.014827  -0.034227   0.126669   0.187340
    11  S   -3.272626   0.408822  -0.001846   0.476065   0.198158   0.357322
    12  C   -0.693551   0.521030   0.000663  -0.975899  -0.455308  -0.432037
    13  C   10.008380  -0.693467   0.000193  -0.210514   0.004121  -0.398811
    14  N   -0.693467   7.511647   0.000497   0.039451   0.002833   0.034228
    15  O    0.000193   0.000497   8.010550   0.000001   0.000000   0.000000
    16  N   -0.210514   0.039451   0.000001   7.814883   0.218401   0.086863
    17  O    0.004121   0.002833   0.000000   0.218401   7.987408  -0.020470
    18  O   -0.398811   0.034228   0.000000   0.086863  -0.020470   8.170035
    19  H    0.000002   0.000003  -0.010687   0.000000   0.000000   0.000000
    20  H    0.000000   0.000001  -0.000697   0.000000   0.000000   0.000000
    21  H   -0.000004   0.000001   0.000270   0.000000   0.000000   0.000000
    22  H    0.000750  -0.000813  -0.000268   0.000000  -0.000013   0.000000
    23  H    0.013842   0.014274  -0.000296  -0.000941   0.000343  -0.000068
    24  H    0.572130  -0.120318   0.000000  -0.021268   0.000002   0.002013
    25  H   -0.000521  -0.001302   0.230324   0.000003   0.000000   0.000000
             19         20         21         22         23         24
     1  C   -0.130347   0.008500  -0.032707  -0.017656   0.066878  -0.000031
     2  C    0.424224  -0.071729   0.013664  -0.000209  -0.000080   0.000009
     3  C    0.033203   0.398689  -0.023308  -0.006400   0.003603  -0.000001
     4  C   -0.044615  -0.007611   0.414984   0.019755  -0.075270   0.000018
     5  C    0.061668  -0.021153  -0.097035   0.325107   0.009524   0.000607
     6  C    0.037894   0.031583   0.045323  -0.099173   0.202079  -0.002144
     7  C   -0.021382   0.011608   0.032818   0.101220  -0.159189   0.002118
     8  O    0.000208   0.000002   0.000005  -0.000951   0.000944  -0.000021
     9  N    0.000445   0.000208   0.000720  -0.020866   0.194852   0.001467
    10  C   -0.000154   0.000275  -0.001296  -0.003613   0.067147   0.065092
    11  S   -0.000014  -0.000051  -0.000111   0.002881  -0.058411  -0.075551
    12  C    0.000000   0.000003  -0.000050   0.001134   0.022620  -0.086540
    13  C    0.000002   0.000000  -0.000004   0.000750   0.013842   0.572130
    14  N    0.000003   0.000001   0.000001  -0.000813   0.014274  -0.120318
    15  O   -0.010687  -0.000697   0.000270  -0.000268  -0.000296   0.000000
    16  N    0.000000   0.000000   0.000000   0.000000  -0.000941  -0.021268
    17  O    0.000000   0.000000   0.000000  -0.000013   0.000343   0.000002
    18  O    0.000000   0.000000   0.000000   0.000000  -0.000068   0.002013
    19  H    0.520047  -0.009266  -0.000343   0.000086   0.000002   0.000000
    20  H   -0.009266   0.536690  -0.008909  -0.000522  -0.000004   0.000000
    21  H   -0.000343  -0.008909   0.546892  -0.011915  -0.000313   0.000000
    22  H    0.000086  -0.000522  -0.011915   0.602302   0.018090  -0.000001
    23  H    0.000002  -0.000004  -0.000313   0.018090   0.469505   0.000025
    24  H    0.000000   0.000000   0.000000  -0.000001   0.000025   0.489262
    25  H   -0.000284  -0.000019   0.000004  -0.000005  -0.000278   0.000000
             25
     1  C   -0.010083
     2  C    0.113523
     3  C   -0.016623
     4  C   -0.010485
     5  C    0.050528
     6  C   -0.223943
     7  C    0.129087
     8  O    0.021377
     9  N    0.004631
    10  C   -0.012808
    11  S    0.002138
    12  C   -0.001150
    13  C   -0.000521
    14  N   -0.001302
    15  O    0.230324
    16  N    0.000003
    17  O    0.000000
    18  O    0.000000
    19  H   -0.000284
    20  H   -0.000019
    21  H    0.000004
    22  H   -0.000005
    23  H   -0.000278
    24  H    0.000000
    25  H    0.443214
 Mulliken atomic charges:
              1
     1  C   -0.372355
     2  C   -0.039204
     3  C   -0.171643
     4  C   -0.517350
     5  C   -0.183620
     6  C    0.858554
     7  C    0.099775
     8  O   -0.316017
     9  N    0.106544
    10  C    0.366108
    11  S    0.453813
    12  C   -0.818726
    13  C    0.335916
    14  N   -0.196692
    15  O   -0.289825
    16  N   -0.427742
    17  O   -0.049213
    18  O    0.010650
    19  H    0.139310
    20  H    0.132402
    21  H    0.121310
    22  H    0.091079
    23  H    0.211122
    24  H    0.173132
    25  H    0.282669
 Sum of Mulliken atomic charges =   0.00000
 Mulliken charges with hydrogens summed into heavy atoms:
              1
     1  C   -0.372355
     2  C    0.100107
     3  C   -0.039240
     4  C   -0.396040
     5  C   -0.092540
     6  C    0.858554
     7  C    0.099775
     8  O   -0.316017
     9  N    0.317666
    10  C    0.366108
    11  S    0.453813
    12  C   -0.818726
    13  C    0.509048
    14  N   -0.196692
    15  O   -0.007157
    16  N   -0.427742
    17  O   -0.049213
    18  O    0.010650
 Sum of Mulliken charges with hydrogens summed into heavy atoms =   0.00000
 Electronic spatial extent (au):  <R**2>=           6460.6857
 Charge=              0.0000 electrons
 Dipole moment (field-independent basis, Debye):
    X=             -6.1747    Y=              2.7765    Z=              0.3863  Tot=              6.7813
 Quadrupole moment (field-independent basis, Debye-Ang):
   XX=           -141.2229   YY=           -112.4969   ZZ=           -108.0829
   XY=            -18.4779   XZ=             -1.1791   YZ=             -2.2755
 Traceless Quadrupole moment (field-independent basis, Debye-Ang):
   XX=            -20.6220   YY=              8.1040   ZZ=             12.5180
   XY=            -18.4779   XZ=             -1.1791   YZ=             -2.2755
 Octapole moment (field-independent basis, Debye-Ang**2):
  XXX=           -276.2359  YYY=              2.5729  ZZZ=              1.5995  XYY=            -12.2859
  XXY=             -6.4032  XXZ=              0.1678  XZZ=             23.3245  YZZ=             -6.5970
  YYZ=              1.6749  XYZ=              1.5786
 Hexadecapole moment (field-independent basis, Debye-Ang**3):
 XXXX=          -8423.6593 YYYY=          -1046.6195 ZZZZ=           -121.1546 XXXY=           -377.8695
 XXXZ=            -14.8568 YYYX=            -47.6399 YYYZ=            -16.7931 ZZZX=             -1.9515
 ZZZY=              0.7438 XXYY=          -1426.5512 XXZZ=          -1251.1658 YYZZ=           -207.3209
 XXYZ=            -15.8660 YYXZ=            -10.4790 ZZXY=             33.4133
 N-N= 1.401950087013D+03 E-N=-5.739817142928D+03  KE= 1.248450653556D+03
 Calling FoFJK, ICntrl=      2127 FMM=F ISym2X=0 I1Cent= 0 IOpClX= 0 NMat=1 NMatS=1 NMatT=0.
 ***** Axes restored to original set *****
 -------------------------------------------------------------------
 Center     Atomic                   Forces (Hartrees/Bohr)
 Number     Number              X              Y              Z
 -------------------------------------------------------------------
      1        6           0.051594236    0.038905024   -0.000782907
      2        6           0.070807369   -0.030779389    0.012853347
      3        6           0.018973613   -0.054921252    0.014956867
      4        6          -0.061732856   -0.038759396    0.004106977
      5        6          -0.061846774   -0.009026588   -0.003938848
      6        6          -0.005734911   -0.025655559    0.004406035
      7        6          -0.001840550    0.052808764   -0.008592679
      8        8           0.020500094    0.033355196   -0.010598682
      9        7          -0.000770511   -0.020605586    0.008022298
     10        6           0.210847890   -0.044644098   -0.005547224
     11       16          -0.235783845   -0.271364731    0.121637465
     12        6           0.016018526    0.156014299   -0.055933862
     13        6           0.001299306    0.113667114   -0.041332131
     14        7           0.103415983    0.033344868   -0.022084952
     15        8           0.003595800   -0.015279984    0.005592346
     16        7          -0.217433278    0.115409354   -0.024678786
     17        8           0.068777771    0.011383018   -0.009528554
     18        8           0.020212208   -0.056455706    0.019896456
     19        1          -0.009411369    0.008855564   -0.002964063
     20        1          -0.000576975    0.011336695   -0.002803189
     21        1           0.007485583    0.009280308   -0.001524264
     22        1           0.012196219   -0.001143676   -0.000350123
     23        1           0.010114697   -0.007024727    0.002226312
     24        1          -0.006776081   -0.009858086    0.004443739
     25        1          -0.013932147    0.001158573   -0.007481579
 -------------------------------------------------------------------
 Cartesian Forces:  Max     0.271364731 RMS     0.067885109

 GradGradGradGradGradGradGradGradGradGradGradGradGradGradGradGradGradGrad
 Berny optimization.
 Internal  Forces:  Max     0.275661855 RMS     0.047234003
 Search for a local minimum.
 Step number   1 out of a maximum of  130
 All quantities printed in internal units (Hartrees-Bohrs-Radians)
 Mixed Optimization -- RFO/linear search
 Second derivative matrix not updated -- first step.
 ITU=  0
     Eigenvalues ---    0.02193   0.02203   0.02305   0.02349   0.02433
     Eigenvalues ---    0.02496   0.02609   0.02618   0.02749   0.02788
     Eigenvalues ---    0.02816   0.02842   0.02896   0.02899   0.02918
     Eigenvalues ---    0.02994   0.03201   0.03372   0.03527   0.03527
     Eigenvalues ---    0.03546   0.04266   0.05574   0.15997   0.16000
     Eigenvalues ---    0.16000   0.16000   0.16000   0.16000   0.16819
     Eigenvalues ---    0.22000   0.22000   0.22595   0.23561   0.24463
     Eigenvalues ---    0.24981   0.24993   0.24997   0.24999   0.24999
     Eigenvalues ---    0.25000   0.25000   0.25000   0.33222   0.33315
     Eigenvalues ---    0.33417   0.33564   0.33700   0.46441   0.46759
     Eigenvalues ---    0.49361   0.50233   0.51470   0.51636   0.52516
     Eigenvalues ---    0.54115   0.54463   0.56313   0.56324   0.56357
     Eigenvalues ---    0.57621   0.62478   0.63478   0.71603   0.74005
     Eigenvalues ---    0.79201   0.86088   0.86982   1.01590
 RFO step:  Lambda=-2.66682899D-01 EMin= 2.19250584D-02
 Linear search not attempted -- first point.
 Maximum step size (   0.300) exceeded in Quadratic search.
    -- Step size scaled by   0.567
 Iteration  1 RMS(Cart)=  0.13782235 RMS(Int)=  0.00198560
 Iteration  2 RMS(Cart)=  0.00716864 RMS(Int)=  0.00010754
 Iteration  3 RMS(Cart)=  0.00002212 RMS(Int)=  0.00010710
 Iteration  4 RMS(Cart)=  0.00000000 RMS(Int)=  0.00010710
 Variable       Old X    -DE/DX   Delta X   Delta X   Delta X     New X
                                 (Linear)    (Quad)   (Total)
    R1        2.54666   0.05132   0.00000   0.03546   0.03545   2.58211
    R2        2.56816   0.06553   0.00000   0.04819   0.04814   2.61631
    R3        2.58142  -0.01507   0.00000  -0.01035  -0.01037   2.57105
    R4        2.52861   0.05107   0.00000   0.03403   0.03402   2.56264
    R5        2.08663  -0.01210   0.00000  -0.01147  -0.01147   2.07516
    R6        2.52568   0.06655   0.00000   0.04421   0.04421   2.56989
    R7        2.08325  -0.01158   0.00000  -0.01094  -0.01094   2.07231
    R8        2.53399   0.04949   0.00000   0.03353   0.03354   2.56752
    R9        2.08503  -0.01179   0.00000  -0.01115  -0.01115   2.07387
   R10        2.55551   0.06874   0.00000   0.04838   0.04839   2.60391
   R11        2.08071  -0.01193   0.00000  -0.01124  -0.01124   2.06947
   R12        2.59474   0.11006   0.00000   0.08187   0.08183   2.67658
   R13        2.27929   0.03820   0.00000   0.01667   0.01668   2.29597
   R14        2.57408   0.03406   0.00000   0.02441   0.02441   2.59849
   R15        3.68546  -0.00296   0.00000  -0.00850  -0.00845   3.67701
   R16        2.53974   0.06238   0.00000   0.04264   0.04264   2.58239
   R17        1.90337  -0.00109   0.00000  -0.00085  -0.00085   1.90252
   R18        2.76166   0.27319   0.00000   0.13736   0.13766   2.89932
   R19        2.38583   0.11201   0.00000   0.06070   0.06074   2.44657
   R20        2.77135   0.27566   0.00000   0.13824   0.13836   2.90972
   R21        2.54427   0.08586   0.00000   0.05298   0.05274   2.59701
   R22        2.38349   0.14642   0.00000   0.07847   0.07847   2.46196
   R23        2.38828   0.10981   0.00000   0.05294   0.05265   2.44094
   R24        2.07840  -0.01146   0.00000  -0.01077  -0.01077   2.06763
   R25        1.82248   0.00239   0.00000   0.00098   0.00101   1.82349
   R26        2.49032  -0.06553   0.00000  -0.04171  -0.04171   2.44861
   R27        2.48289  -0.06180   0.00000  -0.03889  -0.03889   2.44400
    A1        2.07319   0.01138   0.00000   0.01171   0.01173   2.08493
    A2        2.01923  -0.00491   0.00000  -0.00848  -0.00840   2.01083
    A3        2.19032  -0.00642   0.00000  -0.00314  -0.00324   2.18708
    A4        2.14682  -0.00766   0.00000  -0.00856  -0.00860   2.13822
    A5        2.07673  -0.00181   0.00000  -0.00322  -0.00320   2.07353
    A6        2.05963   0.00947   0.00000   0.01178   0.01180   2.07143
    A7        2.06660   0.00545   0.00000   0.00597   0.00593   2.07253
    A8        2.10989  -0.00437   0.00000  -0.00517  -0.00515   2.10474
    A9        2.10670  -0.00108   0.00000  -0.00080  -0.00078   2.10592
   A10        2.08479  -0.00033   0.00000  -0.00025  -0.00026   2.08452
   A11        2.09120   0.00260   0.00000   0.00336   0.00337   2.09456
   A12        2.10719  -0.00227   0.00000  -0.00311  -0.00310   2.10408
   A13        2.14419   0.00046   0.00000   0.00191   0.00191   2.14610
   A14        1.98591   0.00189   0.00000   0.00187   0.00187   1.98778
   A15        2.15291  -0.00237   0.00000  -0.00380  -0.00380   2.14911
   A16        2.05068  -0.00932   0.00000  -0.01079  -0.01073   2.03996
   A17        2.13141  -0.01760   0.00000  -0.01518  -0.01531   2.11610
   A18        2.10101   0.02692   0.00000   0.02596   0.02604   2.12705
   A19        2.12648   0.00331   0.00000   0.00633   0.00626   2.13275
   A20        2.01460   0.02525   0.00000   0.02640   0.02644   2.04104
   A21        2.14109  -0.02851   0.00000  -0.03262  -0.03259   2.10850
   A22        2.33135  -0.02281   0.00000  -0.02660  -0.02660   2.30475
   A23        2.05607  -0.00043   0.00000  -0.00244  -0.00244   2.05363
   A24        1.89574   0.02324   0.00000   0.02903   0.02903   1.92478
   A25        1.99089   0.04648   0.00000   0.04592   0.04578   2.03668
   A26        2.27245  -0.02365   0.00000  -0.03109  -0.03123   2.24123
   A27        2.01967  -0.02281   0.00000  -0.01480  -0.01454   2.00514
   A28        1.67650  -0.04939   0.00000  -0.02445  -0.02377   1.65273
   A29        1.87453   0.01136   0.00000   0.00970   0.00959   1.88412
   A30        2.18863  -0.00391   0.00000  -0.00291  -0.00285   2.18578
   A31        2.22000  -0.00745   0.00000  -0.00679  -0.00674   2.21326
   A32        1.98706   0.01810   0.00000   0.00031  -0.00015   1.98691
   A33        2.19711  -0.01488   0.00000  -0.00790  -0.00767   2.18944
   A34        2.09898  -0.00322   0.00000   0.00760   0.00783   2.10681
   A35        1.86698   0.04275   0.00000   0.02925   0.02888   1.89585
   A36        2.00932  -0.02035   0.00000  -0.02388  -0.02394   1.98538
   A37        2.16501  -0.03165   0.00000  -0.03475  -0.03475   2.13026
   A38        2.09097  -0.00048   0.00000  -0.00053  -0.00053   2.09044
   A39        2.02716   0.03214   0.00000   0.03529   0.03529   2.06245
    D1        0.01333   0.00045   0.00000   0.00070   0.00070   0.01403
    D2       -3.12700  -0.00006   0.00000  -0.00022  -0.00021  -3.12721
    D3        3.12494   0.00203   0.00000   0.00383   0.00383   3.12877
    D4       -0.01539   0.00152   0.00000   0.00291   0.00292  -0.01248
    D5       -0.01555  -0.00087   0.00000  -0.00143  -0.00143  -0.01698
    D6        3.14010  -0.00115   0.00000  -0.00165  -0.00166   3.13844
    D7       -3.12395  -0.00269   0.00000  -0.00483  -0.00484  -3.12880
    D8        0.03170  -0.00297   0.00000  -0.00506  -0.00507   0.02663
    D9       -2.94623  -0.00636   0.00000  -0.01143  -0.01143  -2.95766
   D10        0.16308  -0.00431   0.00000  -0.00778  -0.00781   0.15527
   D11       -0.00406   0.00025   0.00000   0.00045   0.00045  -0.00361
   D12        3.13672  -0.00015   0.00000  -0.00026  -0.00026   3.13647
   D13        3.13628   0.00075   0.00000   0.00134   0.00135   3.13764
   D14       -0.00612   0.00035   0.00000   0.00064   0.00064  -0.00548
   D15       -0.00244  -0.00038   0.00000  -0.00067  -0.00067  -0.00310
   D16        3.13347  -0.00045   0.00000  -0.00080  -0.00080   3.13267
   D17        3.13997   0.00002   0.00000   0.00004   0.00004   3.14001
   D18       -0.00731  -0.00005   0.00000  -0.00009  -0.00009  -0.00741
   D19       -0.00059  -0.00011   0.00000  -0.00017  -0.00018  -0.00077
   D20        3.12133  -0.00063   0.00000  -0.00121  -0.00121   3.12012
   D21       -3.13644  -0.00006   0.00000  -0.00006  -0.00006  -3.13651
   D22       -0.01452  -0.00057   0.00000  -0.00109  -0.00110  -0.01562
   D23        0.00971   0.00063   0.00000   0.00112   0.00112   0.01083
   D24        3.13750   0.00054   0.00000   0.00100   0.00100   3.13850
   D25       -3.11033   0.00115   0.00000   0.00219   0.00218  -3.10816
   D26        0.01745   0.00106   0.00000   0.00206   0.00206   0.01951
   D27        0.13298   0.00097   0.00000   0.00272   0.00274   0.13571
   D28       -2.96169   0.00051   0.00000   0.00098   0.00095  -2.96074
   D29       -2.99416   0.00097   0.00000   0.00280   0.00281  -2.99135
   D30        0.19436   0.00051   0.00000   0.00105   0.00102   0.19538
   D31       -3.09956   0.00086   0.00000   0.00175   0.00173  -3.09783
   D32        0.05005   0.00148   0.00000   0.00299   0.00296   0.05301
   D33        0.08940  -0.00057   0.00000  -0.00119  -0.00116   0.08824
   D34       -3.04418   0.00006   0.00000   0.00005   0.00007  -3.04411
   D35        3.12591   0.00088   0.00000   0.00184   0.00184   3.12775
   D36        0.00507   0.00032   0.00000   0.00049   0.00049   0.00556
   D37       -0.02317   0.00023   0.00000   0.00060   0.00060  -0.02257
   D38        3.13918  -0.00032   0.00000  -0.00075  -0.00075   3.13843
   D39       -3.11693  -0.00098   0.00000  -0.00182  -0.00184  -3.11877
   D40        0.00707  -0.00067   0.00000  -0.00102  -0.00100   0.00607
   D41        3.11637   0.00130   0.00000   0.00228   0.00226   3.11864
   D42       -0.00419   0.00007   0.00000   0.00032   0.00033  -0.00385
   D43       -0.00703   0.00064   0.00000   0.00107   0.00106  -0.00597
   D44        3.12694   0.00066   0.00000   0.00112   0.00112   3.12806
   D45        0.00593  -0.00049   0.00000  -0.00100  -0.00101   0.00493
   D46        3.13907   0.00012   0.00000   0.00013   0.00012   3.13919
   D47       -3.12786  -0.00054   0.00000  -0.00108  -0.00108  -3.12895
   D48        0.00528   0.00008   0.00000   0.00005   0.00004   0.00532
   D49        0.00500   0.00036   0.00000   0.00070   0.00070   0.00570
   D50       -3.12627  -0.00047   0.00000  -0.00086  -0.00085  -3.12713
   D51        3.13747   0.00047   0.00000   0.00084   0.00084   3.13831
   D52        0.00619  -0.00036   0.00000  -0.00071  -0.00072   0.00548
   D53       -0.00127   0.00028   0.00000   0.00046   0.00046  -0.00081
   D54       -3.13493  -0.00023   0.00000  -0.00052  -0.00053  -3.13546
         Item               Value     Threshold  Converged?
 Maximum Force            0.275662     0.000450     NO 
 RMS     Force            0.047234     0.000300     NO 
 Maximum Displacement     0.582963     0.001800     NO 
 RMS     Displacement     0.143117     0.001200     NO 
 Predicted change in Energy=-1.203992D-01
 GradGradGradGradGradGradGradGradGradGradGradGradGradGradGradGradGradGrad

                          Input orientation:                          
 ---------------------------------------------------------------------
 Center     Atomic      Atomic             Coordinates (Angstroms)
 Number     Number       Type             X           Y           Z
 ---------------------------------------------------------------------
      1          6           0        3.186505   -1.500891    0.533509
      2          6           0        3.473189   -2.791084    0.880276
      3          6           0        2.512503   -3.736704    1.028122
      4          6           0        1.213797   -3.386614    0.827619
      5          6           0        0.912086   -2.105635    0.489885
      6          6           0        1.868373   -1.125271    0.337942
      7          6           0        1.528027    0.202609   -0.018482
      8          8           0        2.368779    1.032204   -0.303217
      9          7           0        0.194784    0.536588    0.022967
     10          6           0       -0.470821    1.687351   -0.293493
     11         16           0       -1.996115    1.668791   -0.128978
     12          6           0       -2.194352    3.111579   -0.628892
     13          6           0       -0.957862    3.627591   -0.934621
     14          7           0        0.015669    2.801694   -0.738172
     15          8           0        4.262101   -0.672802    0.441643
     16          7           0       -3.342637    3.716238   -0.743571
     17          8           0       -4.458839    3.137691   -0.429983
     18          8           0       -3.388149    4.928565   -1.191724
     19          1           0        4.521207   -3.073994    1.046114
     20          1           0        2.778622   -4.764478    1.302779
     21          1           0        0.420322   -4.137328    0.933512
     22          1           0       -0.156795   -1.929179    0.329761
     23          1           0       -0.452499   -0.163075    0.347131
     24          1           0       -0.767622    4.634650   -1.317745
     25          1           0        4.028631    0.259505    0.355515
 ---------------------------------------------------------------------
                    Distance matrix (angstroms):
                    1          2          3          4          5
     1  C    0.000000
     2  C    1.366394   0.000000
     3  C    2.387003   1.356088   0.000000
     4  C    2.744819   2.337153   1.359927   0.000000
     5  C    2.353848   2.679831   2.347641   1.358676   0.000000
     6  C    1.384489   2.375814   2.776839   2.404563   1.377928
     7  C    2.440729   3.681525   4.193181   3.700966   2.442501
     8  O    2.790226   4.151856   4.953343   4.705181   3.549226
     9  N    3.655457   4.749349   4.964190   4.132476   2.777387
    10  C    4.921875   6.081885   6.329871   5.462595   4.112524
    11  S    6.111082   7.128981   7.133435   6.064299   4.804885
    12  C    7.181900   8.321060   8.473439   7.480870   6.174216
    13  C    6.755184   8.007962   8.374284   7.551202   6.196435
    14  N    5.493962   6.771484   7.218354   6.494796   5.137468
    15  O    1.360543   2.302585   3.576667   4.099501   3.643891
    16  N    8.454529   9.562301   9.641987   8.583719   7.315620
    17  O    8.994223   9.989205   9.898635   8.736527   7.562107
    18  O    9.356303  10.533951  10.715983   9.715855   8.414262
    19  H    2.125758   1.098126   2.115278   3.329329   3.777944
    20  H    3.377742   2.134295   1.096619   2.138449   3.348760
    21  H    3.842209   3.336946   2.132292   1.097446   2.136917
    22  H    3.376774   3.771304   3.298486   2.061674   1.095118
    23  H    3.881603   4.754125   4.693167   3.660412   2.378237
    24  H    7.530413   8.829343   9.292033   8.536350   7.177770
    25  H    1.959554   3.144835   4.326747   4.630373   3.914690
                    6          7          8          9         10
     6  C    0.000000
     7  C    1.416383   0.000000
     8  O    2.305687   1.214976   0.000000
     9  N    2.379471   1.375062   2.253505   0.000000
    10  C    3.712328   2.505091   2.914213   1.366541   0.000000
    11  S    4.791562   3.818569   4.414510   2.470832   1.534253
    12  C    5.949067   4.763487   5.025140   3.572600   2.260858
    13  C    5.674215   4.330064   4.266291   3.435094   2.100663
    14  N    4.473432   3.091993   2.976140   2.396273   1.294671
    15  O    2.438323   2.907443   2.654531   4.263916   5.339598
    16  N    7.194755   6.049356   6.325995   4.817791   3.544895
    17  O    7.667865   6.680314   7.146013   5.350431   4.245751
    18  O    8.162097   6.919533   7.008087   5.796753   4.452313
    19  H    3.366980   4.563838   4.828510   5.727221   7.027467
    20  H    3.873408   5.289770   6.028990   6.034520   7.398179
    21  H    3.394708   4.579122   5.661276   4.767122   6.018851
    22  H    2.178908   2.739420   3.943219   2.509529   3.683252
    23  H    2.512440   2.046920   3.132292   1.006770   1.958267
    24  H    6.547248   5.157623   4.883021   4.417901   3.134287
    25  H    2.566054   2.529058   1.945791   3.858205   4.764979
                   11         12         13         14         15
    11  S    0.000000
    12  C    1.539756   0.000000
    13  C    2.358797   1.374280   0.000000
    14  N    2.387857   2.234315   1.291689   0.000000
    15  O    6.706261   7.559985   6.901848   5.612155   0.000000
    16  N    2.526438   1.302813   2.394057   3.480609   8.860048
    17  O    2.883276   2.273356   3.570924   4.497677   9.556903
    18  O    3.700448   2.245745   2.768561   4.039215   9.621306
    19  H    8.145571   9.282548   8.880019   7.616250   2.489627
    20  H    8.138488   9.512838   9.454844   8.309413   4.436674
    21  H    6.378015   7.862842   8.104522   7.149007   5.196551
    22  H    4.066808   5.520860   5.754829   4.852977   4.595394
    23  H    2.442368   3.835366   4.033290   3.191696   4.743017
    24  H    3.423256   2.197686   1.094141   2.075855   7.520812
    25  H    6.206318   6.915844   6.154150   4.874704   0.964947
                   16         17         18         19         20
    16  N    0.000000
    17  O    1.295748   0.000000
    18  O    1.293309   2.221229   0.000000
    19  H   10.542783  11.018399  11.472000   0.000000
    20  H   10.657387  10.854841  11.756134   2.441355   0.000000
    21  H    8.868539   8.865170  10.060393   4.237997   2.468047
    22  H    6.570568   6.690139   7.732090   4.869031   4.195516
    23  H    4.958992   5.248783   6.075435   5.805151   5.703184
    24  H    2.793538   4.080942   2.639967   9.642755  10.382032
    25  H    8.215387   8.996561   8.899589   3.439735   5.263101
                   21         22         23         24         25
    21  H    0.000000
    22  H    2.360826   0.000000
    23  H    4.111003   1.790773   0.000000
    24  H    9.133836   6.794942   5.088151   0.000000
    25  H    5.717178   4.723219   4.501019   6.704158   0.000000
 Stoichiometry    C10H7N3O4S
 Framework group  C1[X(C10H7N3O4S)]
 Deg. of freedom    69
 Full point group                 C1      NOp   1
 Largest Abelian subgroup         C1      NOp   1
 Largest concise Abelian subgroup C1      NOp   1
                         Standard orientation:                         
 ---------------------------------------------------------------------
 Center     Atomic      Atomic             Coordinates (Angstroms)
 Number     Number       Type             X           Y           Z
 ---------------------------------------------------------------------
      1          6           0       -3.798161   -0.635880    0.070910
      2          6           0       -4.960397    0.082437    0.087066
      3          6           0       -4.983773    1.433581   -0.026237
      4          6           0       -3.805237    2.099466   -0.156816
      5          6           0       -2.640589    1.399828   -0.166838
      6          6           0       -2.589099    0.027928   -0.048834
      7          6           0       -1.361642   -0.678612   -0.065868
      8          8           0       -1.313517   -1.891578   -0.116511
      9          7           0       -0.211377    0.068329    0.032953
     10          6           0        1.110228   -0.278002    0.003806
     11         16           0        2.125311    0.865584    0.129292
     12          6           0        3.359252   -0.046997    0.005052
     13          6           0        2.916962   -1.340346   -0.137325
     14          7           0        1.630393   -1.455233   -0.136650
     15          8           0       -3.946249   -1.981067    0.210977
     16          7           0        4.597763    0.356780    0.024472
     17          8           0        4.911580    1.606516    0.160998
     18          8           0        5.555543   -0.502635   -0.104801
     19          1           0       -5.912402   -0.453891    0.196247
     20          1           0       -5.935478    1.978269   -0.014177
     21          1           0       -3.800534    3.192185   -0.258461
     22          1           0       -1.749794    2.023242   -0.297689
     23          1           0       -0.308934    1.062510    0.158142
     24          1           0        3.556540   -2.220796   -0.250870
     25          1           0       -3.115973   -2.450294    0.357923
 ---------------------------------------------------------------------
 Rotational constants (GHZ):      1.2987744      0.1616005      0.1440329
 Standard basis: 6-311+G(d,p) (5D, 7F)
 There are   446 symmetry adapted basis functions of A   symmetry.
 Integral buffers will be    262144 words long.
 Raffenetti 2 integral format.
 Two-electron integral symmetry is turned on.
   446 basis functions,   718 primitive gaussians,   464 cartesian basis functions
    68 alpha electrons       68 beta electrons
       nuclear repulsion energy      1373.6756557565 Hartrees.
 NAtoms=   25 NActive=   25 NUniq=   25 SFac= 1.00D+00 NAtFMM=   50 NAOKFM=F Big=F
 One-electron integrals computed using PRISM.
 NBasis=   446 RedAO= T  NBF=   446
 NBsUse=   445 1.00D-06 NBFU=   445
 Initial guess read from the read-write file.
 B after Tr=     0.000000    0.000000    0.000000
         Rot=    1.000000    0.000000    0.000000    0.000000 Ang=   0.00 deg.
 Initial guess orbital symmetries:
       Occupied  (A) (A) (A) (A) (A) (A) (A) (A) (A) (A) (A) (A)
                 (A) (A) (A) (A) (A) (A) (A) (A) (A) (A) (A) (A)
                 (A) (A) (A) (A) (A) (A) (A) (A) (A) (A) (A) (A)
                 (A) (A) (A) (A) (A) (A) (A) (A) (A) (A) (A) (A)
                 (A) (A) (A) (A) (A) (A) (A) (A) (A) (A) (A) (A)
                 (A) (A) (A) (A) (A) (A) (A) (A)
       Virtual   (A) (A) (A) (A) (A) (A) (A) (A) (A) (A) (A) (A)
                 (A) (A) (A) (A) (A) (A) (A) (A) (A) (A) (A) (A)
                 (A) (A) (A) (A) (A) (A) (A) (A) (A) (A) (A) (A)
                 (A) (A) (A) (A) (A) (A) (A) (A) (A) (A) (A) (A)
                 (A) (A) (A) (A) (A) (A) (A) (A) (A) (A) (A) (A)
                 (A) (A) (A) (A) (A) (A) (A) (A) (A) (A) (A) (A)
                 (A) (A) (A) (A) (A) (A) (A) (A) (A) (A) (A) (A)
                 (A) (A) (A) (A) (A) (A) (A) (A) (A) (A) (A) (A)
                 (A) (A) (A) (A) (A) (A) (A) (A) (A) (A) (A) (A)
                 (A) (A) (A) (A) (A) (A) (A) (A) (A) (A) (A) (A)
                 (A) (A) (A) (A) (A) (A) (A) (A) (A) (A) (A) (A)
                 (A) (A) (A) (A) (A) (A) (A) (A) (A) (A) (A) (A)
                 (A) (A) (A) (A) (A) (A) (A) (A) (A) (A) (A) (A)
                 (A) (A) (A) (A) (A) (A) (A) (A) (A) (A) (A) (A)
                 (A) (A) (A) (A) (A) (A) (A) (A) (A) (A) (A) (A)
                 (A) (A) (A) (A) (A) (A) (A) (A) (A) (A) (A) (A)
                 (A) (A) (A) (A) (A) (A) (A) (A) (A) (A) (A) (A)
                 (A) (A) (A) (A) (A) (A) (A) (A) (A) (A) (A) (A)
                 (A) (A) (A) (A) (A) (A) (A) (A) (A) (A) (A) (A)
                 (A) (A) (A) (A) (A) (A) (A) (A) (A) (A) (A) (A)
                 (A) (A) (A) (A) (A) (A) (A) (A) (A) (A) (A) (A)
                 (A) (A) (A) (A) (A) (A) (A) (A) (A) (A) (A) (A)
                 (A) (A) (A) (A) (A) (A) (A) (A) (A) (A) (A) (A)
                 (A) (A) (A) (A) (A) (A) (A) (A) (A) (A) (A) (A)
                 (A) (A) (A) (A) (A) (A) (A) (A) (A) (A) (A) (A)
                 (A) (A) (A) (A) (A) (A) (A) (A) (A) (A) (A) (A)
                 (A) (A) (A) (A) (A) (A) (A) (A) (A) (A) (A) (A)
                 (A) (A) (A) (A) (A) (A) (A) (A) (A) (A) (A) (A)
                 (A) (A) (A) (A) (A) (A) (A) (A) (A) (A) (A) (A)
                 (A) (A) (A) (A) (A) (A) (A) (A) (A) (A) (A) (A)
                 (A) (A) (A) (A) (A) (A) (A) (A) (A) (A) (A) (A)
                 (A) (A) (A) (A) (A)
 Harris functional with IExCor=  402 diagonalized for initial guess.
 ExpMin= 4.05D-02 ExpMax= 9.34D+04 ExpMxC= 3.17D+03 IAcc=2 IRadAn=         0 AccDes= 0.00D+00
 HarFok:  IExCor=  402 AccDes= 0.00D+00 IRadAn=         0 IDoV= 1
 ScaDFX=  1.000000  1.000000  1.000000  1.000000
 FoFCou: FMM=F IPFlag=           0 FMFlag=      100000 FMFlg1=           0
         NFxFlg=           0 DoJE=T BraDBF=F KetDBF=T FulRan=T
         Omega=  0.000000  0.000000  1.000000  0.000000  0.000000 ICntrl=     500 IOpCl=  0
         NMat0=    1 NMatS0=    1 NMatT0=    0 NMatD0=    1 NMtDS0=    0 NMtDT0=    0
         I1Cent=           4 NGrid=           0.
 Petite list used in FoFCou.
 Requested convergence on RMS density matrix=1.00D-08 within 128 cycles.
 Requested convergence on MAX density matrix=1.00D-06.
 Requested convergence on             energy=1.00D-06.
 No special actions if energy rises.
 SCF Done:  E(RB3LYP) =  -1248.68954246     A.U. after   16 cycles
             Convg  =    0.5206D-08             -V/T =  2.0014
 Calling FoFJK, ICntrl=      2127 FMM=F ISym2X=0 I1Cent= 0 IOpClX= 0 NMat=1 NMatS=1 NMatT=0.
 ***** Axes restored to original set *****
 -------------------------------------------------------------------
 Center     Atomic                   Forces (Hartrees/Bohr)
 Number     Number              X              Y              Z
 -------------------------------------------------------------------
      1        6           0.029750876    0.029817150   -0.000809058
      2        6           0.044680388   -0.020434440    0.007589904
      3        6           0.012814118   -0.030289390    0.007896359
      4        6          -0.034995771   -0.025576774    0.003022682
      5        6          -0.037441438   -0.005925023   -0.002119547
      6        6          -0.006673094   -0.016416346    0.002248928
      7        6           0.005385558    0.035408999   -0.004691663
      8        8           0.011845345    0.015230628   -0.004349551
      9        7          -0.011909974   -0.012168801    0.004788253
     10        6           0.130864396   -0.022504751   -0.006209736
     11       16          -0.158694506   -0.157810940    0.072998541
     12        6           0.037021653    0.094180150   -0.036266216
     13        6          -0.002684630    0.059430428   -0.021378794
     14        7           0.060918003    0.008024540   -0.009225190
     15        8           0.002555246   -0.011531696    0.004976390
     16        7          -0.145326664    0.088244799   -0.019879847
     17        8           0.054828425    0.006694763   -0.007027887
     18        8           0.014156092   -0.048113121    0.017076129
     19        1          -0.007351980    0.006578436   -0.002143645
     20        1          -0.000960226    0.008036790   -0.001906797
     21        1           0.005047212    0.007317185   -0.001223618
     22        1           0.007517964    0.003768220   -0.000949855
     23        1           0.005620972   -0.006857312    0.001798885
     24        1          -0.005054606   -0.007102710    0.003249514
     25        1          -0.011913357    0.001999219   -0.007464184
 -------------------------------------------------------------------
 Cartesian Forces:  Max     0.158694506 RMS     0.043145450

 GradGradGradGradGradGradGradGradGradGradGradGradGradGradGradGradGradGrad
 Berny optimization.
 Using GEDIIS/GDIIS optimizer.
 Internal  Forces:  Max     0.162616999 RMS     0.027525163
 Search for a local minimum.
 Step number   2 out of a maximum of  130
 All quantities printed in internal units (Hartrees-Bohrs-Radians)
 Mixed Optimization -- RFO/linear search
 Update second derivatives using D2CorX and points    1    2
 DE= -1.18D-01 DEPred=-1.20D-01 R= 9.77D-01
 SS=  1.41D+00  RLast= 3.01D-01 DXNew= 5.0454D-01 9.0165D-01
 Trust test= 9.77D-01 RLast= 3.01D-01 DXMaxT set to 5.05D-01
 ITU=  1  0
 Use linear search instead of GDIIS.
 Linear search step of   0.600 exceeds DXMaxT=   0.505 but not scaled.
 Quartic linear search produced a step of  2.00000.
 Iteration  1 RMS(Cart)=  0.24390964 RMS(Int)=  0.01110657
 Iteration  2 RMS(Cart)=  0.04184061 RMS(Int)=  0.00068715
 Iteration  3 RMS(Cart)=  0.00073267 RMS(Int)=  0.00059605
 Iteration  4 RMS(Cart)=  0.00000024 RMS(Int)=  0.00059605
 Variable       Old X    -DE/DX   Delta X   Delta X   Delta X     New X
                                 (Linear)    (Quad)   (Total)
    R1        2.58211   0.03118   0.07090   0.00000   0.07084   2.65295
    R2        2.61631   0.03508   0.09628   0.00000   0.09596   2.71227
    R3        2.57105  -0.01164  -0.02074   0.00000  -0.02085   2.55021
    R4        2.56264   0.03007   0.06804   0.00000   0.06799   2.63062
    R5        2.07516  -0.00903  -0.02293   0.00000  -0.02293   2.05222
    R6        2.56989   0.03996   0.08842   0.00000   0.08843   2.65832
    R7        2.07231  -0.00824  -0.02188   0.00000  -0.02188   2.05043
    R8        2.56752   0.02759   0.06707   0.00000   0.06713   2.63466
    R9        2.07387  -0.00877  -0.02231   0.00000  -0.02231   2.05157
   R10        2.60391   0.03431   0.09679   0.00000   0.09684   2.70075
   R11        2.06947  -0.00659  -0.02248   0.00000  -0.02248   2.04699
   R12        2.67658   0.05464   0.16367   0.00000   0.16344   2.84002
   R13        2.29597   0.01880   0.03337   0.00000   0.03343   2.32940
   R14        2.59849   0.02014   0.04881   0.00000   0.04881   2.64730
   R15        3.67701  -0.00341  -0.01690   0.00000  -0.01658   3.66044
   R16        2.58239   0.02607   0.08529   0.00000   0.08529   2.66768
   R17        1.90252   0.00173  -0.00169   0.00000  -0.00169   1.90083
   R18        2.89932   0.16262   0.27531   0.00000   0.27686   3.17618
   R19        2.44657   0.05465   0.12148   0.00000   0.12160   2.56817
   R20        2.90972   0.16114   0.27673   0.00000   0.27733   3.18704
   R21        2.59701   0.03911   0.10548   0.00000   0.10423   2.70124
   R22        2.46196   0.08989   0.15694   0.00000   0.15694   2.61890
   R23        2.44094   0.06080   0.10531   0.00000   0.10383   2.54477
   R24        2.06763  -0.00855  -0.02155   0.00000  -0.02155   2.04608
   R25        1.82349   0.00337   0.00202   0.00000   0.00226   1.82574
   R26        2.44861  -0.05192  -0.08341   0.00000  -0.08341   2.36519
   R27        2.44400  -0.05152  -0.07779   0.00000  -0.07779   2.36621
    A1        2.08493   0.00434   0.02347   0.00000   0.02364   2.10856
    A2        2.01083   0.00057  -0.01681   0.00000  -0.01632   1.99451
    A3        2.18708  -0.00487  -0.00649   0.00000  -0.00717   2.17991
    A4        2.13822  -0.00638  -0.01720   0.00000  -0.01746   2.12076
    A5        2.07353  -0.00148  -0.00640   0.00000  -0.00627   2.06726
    A6        2.07143   0.00786   0.02360   0.00000   0.02373   2.09516
    A7        2.07253   0.00449   0.01186   0.00000   0.01168   2.08421
    A8        2.10474  -0.00337  -0.01031   0.00000  -0.01021   2.09452
    A9        2.10592  -0.00112  -0.00156   0.00000  -0.00147   2.10445
   A10        2.08452  -0.00098  -0.00053   0.00000  -0.00060   2.08392
   A11        2.09456   0.00244   0.00673   0.00000   0.00677   2.10133
   A12        2.10408  -0.00146  -0.00620   0.00000  -0.00617   2.09792
   A13        2.14610  -0.00149   0.00382   0.00000   0.00379   2.14989
   A14        1.98778   0.00618   0.00374   0.00000   0.00375   1.99153
   A15        2.14911  -0.00469  -0.00759   0.00000  -0.00758   2.14153
   A16        2.03996   0.00002  -0.02145   0.00000  -0.02108   2.01887
   A17        2.11610  -0.00791  -0.03062   0.00000  -0.03150   2.08460
   A18        2.12705   0.00790   0.05207   0.00000   0.05258   2.17963
   A19        2.13275   0.00577   0.01252   0.00000   0.01204   2.14479
   A20        2.04104   0.00139   0.05288   0.00000   0.05311   2.09415
   A21        2.10850  -0.00712  -0.06518   0.00000  -0.06495   2.04355
   A22        2.30475  -0.01586  -0.05320   0.00000  -0.05320   2.25155
   A23        2.05363  -0.00052  -0.00488   0.00000  -0.00488   2.04875
   A24        1.92478   0.01638   0.05806   0.00000   0.05806   1.98284
   A25        2.03668   0.02067   0.09157   0.00000   0.09085   2.12753
   A26        2.24123  -0.01506  -0.06245   0.00000  -0.06317   2.17806
   A27        2.00514  -0.00561  -0.02907   0.00000  -0.02764   1.97749
   A28        1.65273  -0.03586  -0.04754   0.00000  -0.04367   1.60907
   A29        1.88412   0.00999   0.01918   0.00000   0.01852   1.90264
   A30        2.18578  -0.00692  -0.00570   0.00000  -0.00537   2.18041
   A31        2.21326  -0.00307  -0.01348   0.00000  -0.01314   2.20011
   A32        1.98691   0.01177  -0.00031   0.00000  -0.00289   1.98402
   A33        2.18944  -0.00966  -0.01534   0.00000  -0.01405   2.17539
   A34        2.10681  -0.00210   0.01566   0.00000   0.01695   2.12376
   A35        1.89585   0.01971   0.05775   0.00000   0.05570   1.95155
   A36        1.98538  -0.01526  -0.04788   0.00000  -0.04826   1.93711
   A37        2.13026  -0.02276  -0.06951   0.00000  -0.06951   2.06075
   A38        2.09044  -0.00372  -0.00105   0.00000  -0.00105   2.08939
   A39        2.06245   0.02648   0.07058   0.00000   0.07058   2.13303
    D1        0.01403   0.00031   0.00140   0.00000   0.00141   0.01544
    D2       -3.12721  -0.00016  -0.00043   0.00000  -0.00039  -3.12760
    D3        3.12877   0.00190   0.00765   0.00000   0.00767   3.13644
    D4       -0.01248   0.00143   0.00583   0.00000   0.00587  -0.00661
    D5       -0.01698  -0.00062  -0.00286   0.00000  -0.00287  -0.01985
    D6        3.13844  -0.00110  -0.00332   0.00000  -0.00336   3.13508
    D7       -3.12880  -0.00249  -0.00969   0.00000  -0.00975  -3.13854
    D8        0.02663  -0.00297  -0.01014   0.00000  -0.01024   0.01639
    D9       -2.95766  -0.00621  -0.02286   0.00000  -0.02286  -2.98053
   D10        0.15527  -0.00435  -0.01562   0.00000  -0.01578   0.13949
   D11       -0.00361   0.00014   0.00090   0.00000   0.00093  -0.00268
   D12        3.13647  -0.00010  -0.00051   0.00000  -0.00051   3.13596
   D13        3.13764   0.00061   0.00270   0.00000   0.00275   3.14039
   D14       -0.00548   0.00037   0.00129   0.00000   0.00131  -0.00416
   D15       -0.00310  -0.00027  -0.00133   0.00000  -0.00134  -0.00444
   D16        3.13267  -0.00022  -0.00161   0.00000  -0.00164   3.13103
   D17        3.14001  -0.00002   0.00009   0.00000   0.00011   3.14012
   D18       -0.00741   0.00003  -0.00019   0.00000  -0.00019  -0.00759
   D19       -0.00077  -0.00003  -0.00036   0.00000  -0.00039  -0.00116
   D20        3.12012  -0.00011  -0.00243   0.00000  -0.00248   3.11764
   D21       -3.13651  -0.00010  -0.00013   0.00000  -0.00014  -3.13664
   D22       -0.01562  -0.00018  -0.00220   0.00000  -0.00222  -0.01784
   D23        0.01083   0.00043   0.00224   0.00000   0.00221   0.01304
   D24        3.13850   0.00078   0.00199   0.00000   0.00198   3.14047
   D25       -3.10816   0.00039   0.00436   0.00000   0.00432  -3.10384
   D26        0.01951   0.00074   0.00411   0.00000   0.00409   0.02360
   D27        0.13571   0.00012   0.00547   0.00000   0.00554   0.14125
   D28       -2.96074  -0.00084   0.00190   0.00000   0.00177  -2.95897
   D29       -2.99135  -0.00031   0.00561   0.00000   0.00567  -2.98569
   D30        0.19538  -0.00127   0.00204   0.00000   0.00189   0.19728
   D31       -3.09783   0.00070   0.00346   0.00000   0.00333  -3.09449
   D32        0.05301   0.00089   0.00591   0.00000   0.00572   0.05873
   D33        0.08824  -0.00060  -0.00231   0.00000  -0.00213   0.08612
   D34       -3.04411  -0.00041   0.00014   0.00000   0.00026  -3.04385
   D35        3.12775   0.00068   0.00369   0.00000   0.00373   3.13148
   D36        0.00556   0.00011   0.00098   0.00000   0.00100   0.00656
   D37       -0.02257   0.00044   0.00120   0.00000   0.00118  -0.02139
   D38        3.13843  -0.00013  -0.00151   0.00000  -0.00155   3.13688
   D39       -3.11877  -0.00085  -0.00368   0.00000  -0.00377  -3.12254
   D40        0.00607  -0.00051  -0.00200   0.00000  -0.00192   0.00415
   D41        3.11864   0.00095   0.00452   0.00000   0.00442   3.12306
   D42       -0.00385   0.00014   0.00067   0.00000   0.00073  -0.00312
   D43       -0.00597   0.00052   0.00212   0.00000   0.00210  -0.00387
   D44        3.12806   0.00057   0.00223   0.00000   0.00221   3.13026
   D45        0.00493  -0.00039  -0.00201   0.00000  -0.00202   0.00291
   D46        3.13919   0.00007   0.00024   0.00000   0.00020   3.13940
   D47       -3.12895  -0.00043  -0.00217   0.00000  -0.00218  -3.13112
   D48        0.00532   0.00003   0.00008   0.00000   0.00005   0.00537
   D49        0.00570   0.00029   0.00141   0.00000   0.00141   0.00712
   D50       -3.12713  -0.00044  -0.00171   0.00000  -0.00170  -3.12883
   D51        3.13831   0.00041   0.00168   0.00000   0.00168   3.13999
   D52        0.00548  -0.00032  -0.00143   0.00000  -0.00144   0.00404
   D53       -0.00081   0.00017   0.00091   0.00000   0.00089   0.00008
   D54       -3.13546  -0.00023  -0.00106   0.00000  -0.00112  -3.13658
         Item               Value     Threshold  Converged?
 Maximum Force            0.162617     0.000450     NO 
 RMS     Force            0.027525     0.000300     NO 
 Maximum Displacement     1.131371     0.001800     NO 
 RMS     Displacement     0.280588     0.001200     NO 
 Predicted change in Energy=-4.485066D-02
 GradGradGradGradGradGradGradGradGradGradGradGradGradGradGradGradGradGrad

                          Input orientation:                          
 ---------------------------------------------------------------------
 Center     Atomic      Atomic             Coordinates (Angstroms)
 Number     Number       Type             X           Y           Z
 ---------------------------------------------------------------------
      1          6           0        3.211099   -1.523662    0.537465
      2          6           0        3.683241   -2.802867    0.871520
      3          6           0        2.814650   -3.877030    1.043486
      4          6           0        1.431171   -3.679435    0.882820
      5          6           0        0.954129   -2.409932    0.559418
      6          6           0        1.806073   -1.276587    0.379814
      7          6           0        1.334019    0.106699    0.030083
      8          8           0        2.104288    1.020181   -0.272736
      9          7           0       -0.031066    0.416095    0.087672
     10          6           0       -0.683399    1.622845   -0.245550
     11         16           0       -2.350629    1.795080   -0.120500
     12          6           0       -2.294781    3.380650   -0.692485
     13          6           0       -0.935554    3.730269   -0.963697
     14          7           0       -0.060819    2.738898   -0.707880
     15          8           0        4.177927   -0.590449    0.412803
     16          7           0       -3.399126    4.197945   -0.874302
     17          8           0       -4.526881    3.736387   -0.588556
     18          8           0       -3.245937    5.358416   -1.318943
     19          1           0        4.753054   -2.943667    0.994195
     20          1           0        3.206569   -4.856681    1.296464
     21          1           0        0.740240   -4.508082    1.003554
     22          1           0       -0.120574   -2.360009    0.433372
     23          1           0       -0.654497   -0.301082    0.417480
     24          1           0       -0.611197    4.690883   -1.343615
     25          1           0        3.796901    0.293133    0.326019
 ---------------------------------------------------------------------
                    Distance matrix (angstroms):
                    1          2          3          4          5
     1  C    0.000000
     2  C    1.403879   0.000000
     3  C    2.439584   1.392067   0.000000
     4  C    2.816873   2.416675   1.406723   0.000000
     5  C    2.424845   2.774862   2.418313   1.394201   0.000000
     6  C    1.435270   2.468819   2.867053   2.483394   1.429174
     7  C    2.537508   3.833071   4.369136   3.882191   2.599604
     8  O    2.890085   4.291632   5.120520   4.886183   3.712280
     9  N    3.804813   4.977169   5.238568   4.420833   3.029782
    10  C    5.067616   6.316828   6.644290   5.818832   4.426371
    11  S    6.509975   7.650673   7.759368   6.728965   5.391273
    12  C    7.475277   8.741781   9.043992   8.136898   6.756738
    13  C    6.859447   8.208724   8.715722   7.994669   6.602488
    14  N    5.515954   6.871946   7.423349   6.778743   5.398760
    15  O    1.349512   2.312991   3.613572   4.160218   3.704712
    16  N    8.855786  10.110350  10.367938   9.405975   8.041792
    17  O    9.424032  10.597158  10.701671   9.625889   8.314839
    18  O    9.617825  10.927862  11.296249  10.411813   9.028622
    19  H    2.145377   1.085990   2.151978   3.404213   3.860795
    20  H    3.418350   2.150801   1.085041   2.170034   3.406363
    21  H    3.902454   3.403887   2.168639   1.085642   2.155282
    22  H    3.436621   3.854492   3.359930   2.085858   1.083220
    23  H    4.056098   5.028026   5.021381   3.997477   2.656138
    24  H    7.534519   8.916575   9.531202   8.898905   7.516206
    25  H    1.920577   3.145744   4.343942   4.657038   3.929681
                    6          7          8          9         10
     6  C    0.000000
     7  C    1.502873   0.000000
     8  O    2.406220   1.232665   0.000000
     9  N    2.515074   1.400892   2.248232   0.000000
    10  C    3.872371   2.538631   2.852217   1.411673   0.000000
    11  S    5.192650   4.055851   4.524370   2.706530   1.680761
    12  C    6.297355   4.940551   5.009971   3.810726   2.426145
    13  C    5.864311   4.389626   4.130695   3.592663   2.240659
    14  N    4.559877   3.068979   2.798397   2.455443   1.359017
    15  O    2.469325   2.953016   2.713682   4.339868   5.381876
    16  N    7.657506   6.321303   6.383387   5.154766   3.794949
    17  O    8.134737   6.921524   7.172860   5.629740   4.399667
    18  O    8.510690   7.097633   6.967047   6.061394   4.655455
    19  H    3.441122   4.682312   4.932866   5.915876   7.207290
    20  H    3.952051   5.453926   6.181821   6.304413   7.713230
    21  H    3.459424   4.753569   5.835343   5.067669   6.416797
    22  H    2.211027   2.891908   4.107832   2.798977   4.079318
    23  H    2.647155   2.066532   3.135766   1.005874   2.035176
    24  H    6.665141   5.165816   4.689850   4.545212   3.259420
    25  H    2.535806   2.487594   1.937020   3.837351   4.708282
                   11         12         13         14         15
    11  S    0.000000
    12  C    1.686511   0.000000
    13  C    2.541334   1.429436   0.000000
    14  N    2.545395   2.324364   1.346633   0.000000
    15  O    6.971169   7.673801   6.834547   5.505220   0.000000
    16  N    2.727880   1.385860   2.509163   3.647027   9.055224
    17  O    2.953612   2.262658   3.610873   4.577656   9.772303
    18  O    3.864610   2.282260   2.848672   4.168963   9.669627
    19  H    8.611653   9.618412   8.985267   7.639501   2.491269
    20  H    8.782719  10.103187   9.798021   8.507998   4.463757
    21  H    7.109628   8.620904   8.634164   7.489287   5.245429
    22  H    4.748124   6.240985   6.301387   5.225407   4.648535
    23  H    2.749578   4.180634   4.270648   3.295507   4.841081
    24  H    3.592675   2.230501   1.082739   2.125399   7.342559
    25  H    6.344080   6.904976   5.989441   4.683238   0.966141
                   16         17         18         19         20
    16  N    0.000000
    17  O    1.251607   0.000000
    18  O    1.252145   2.192092   0.000000
    19  H   10.997815  11.543198  11.758361   0.000000
    20  H   11.416378  11.713256  12.362176   2.478428   0.000000
    21  H    9.821181   9.912045  10.891804   4.306990   2.508007
    22  H    7.447528   7.591174   8.509559   4.940388   4.248315
    23  H    5.426134   5.684067   6.462248   6.046277   6.036052
    24  H    2.869807   4.100459   2.718099   9.619090  10.616088
    25  H    8.274729   9.054159   8.829754   3.440575   5.273598
                   21         22         23         24         25
    21  H    0.000000
    22  H    2.383344   0.000000
    23  H    4.470752   2.127089   0.000000
    24  H    9.589397   7.287899   5.293680   0.000000
    25  H    5.731832   4.732579   4.491815   6.446644   0.000000
 Stoichiometry    C10H7N3O4S
 Framework group  C1[X(C10H7N3O4S)]
 Deg. of freedom    69
 Full point group                 C1      NOp   1
 Largest Abelian subgroup         C1      NOp   1
 Largest concise Abelian subgroup C1      NOp   1
                         Standard orientation:                         
 ---------------------------------------------------------------------
 Center     Atomic      Atomic             Coordinates (Angstroms)
 Number     Number       Type             X           Y           Z
 ---------------------------------------------------------------------
      1          6           0        3.893417    0.760848    0.072481
      2          6           0        5.191177    0.225595    0.086611
      3          6           0        5.414927   -1.143315   -0.031159
      4          6           0        4.317912   -2.013766   -0.164365
      5          6           0        3.025713   -1.490337   -0.170691
      6          6           0        2.746750   -0.094219   -0.045904
      7          6           0        1.371169    0.511085   -0.049299
      8          8           0        1.175079    1.726991   -0.100148
      9          7           0        0.243327   -0.313030    0.057028
     10          6           0       -1.122641    0.041565    0.022170
     11         16           0       -2.342153   -1.107530    0.153810
     12          6           0       -3.548570    0.060336   -0.004194
     13          6           0       -2.937470    1.343917   -0.153408
     14          7           0       -1.591451    1.307371   -0.135564
     15          8           0        3.845421    2.103188    0.202868
     16          7           0       -4.909887   -0.199253    0.001823
     17          8           0       -5.282597   -1.385858    0.141728
     18          8           0       -5.722115    0.743578   -0.136825
     19          1           0        6.030540    0.906718    0.191089
     20          1           0        6.428618   -1.530189   -0.022509
     21          1           0        4.474489   -3.083127   -0.267171
     22          1           0        2.248135   -2.233114   -0.301154
     23          1           0        0.400623   -1.298156    0.185734
     24          1           0       -3.479546    2.273160   -0.275825
     25          1           0        2.937055    2.406123    0.331438
 ---------------------------------------------------------------------
 Rotational constants (GHZ):      1.3262461      0.1452606      0.1311995
 Standard basis: 6-311+G(d,p) (5D, 7F)
 There are   446 symmetry adapted basis functions of A   symmetry.
 Integral buffers will be    262144 words long.
 Raffenetti 2 integral format.
 Two-electron integral symmetry is turned on.
   446 basis functions,   718 primitive gaussians,   464 cartesian basis functions
    68 alpha electrons       68 beta electrons
       nuclear repulsion energy      1324.2262183949 Hartrees.
 NAtoms=   25 NActive=   25 NUniq=   25 SFac= 1.00D+00 NAtFMM=   50 NAOKFM=F Big=F
 One-electron integrals computed using PRISM.
 NBasis=   446 RedAO= T  NBF=   446
 NBsUse=   446 1.00D-06 NBFU=   446
 Initial guess read from the read-write file.
 B after Tr=     0.000000    0.000000    0.000000
         Rot=    1.000000    0.000000    0.000000    0.000000 Ang=   0.00 deg.
 Initial guess orbital symmetries:
       Occupied  (A) (A) (A) (A) (A) (A) (A) (A) (A) (A) (A) (A)
                 (A) (A) (A) (A) (A) (A) (A) (A) (A) (A) (A) (A)
                 (A) (A) (A) (A) (A) (A) (A) (A) (A) (A) (A) (A)
                 (A) (A) (A) (A) (A) (A) (A) (A) (A) (A) (A) (A)
                 (A) (A) (A) (A) (A) (A) (A) (A) (A) (A) (A) (A)
                 (A) (A) (A) (A) (A) (A) (A) (A)
       Virtual   (A) (A) (A) (A) (A) (A) (A) (A) (A) (A) (A) (A)
                 (A) (A) (A) (A) (A) (A) (A) (A) (A) (A) (A) (A)
                 (A) (A) (A) (A) (A) (A) (A) (A) (A) (A) (A) (A)
                 (A) (A) (A) (A) (A) (A) (A) (A) (A) (A) (A) (A)
                 (A) (A) (A) (A) (A) (A) (A) (A) (A) (A) (A) (A)
                 (A) (A) (A) (A) (A) (A) (A) (A) (A) (A) (A) (A)
                 (A) (A) (A) (A) (A) (A) (A) (A) (A) (A) (A) (A)
                 (A) (A) (A) (A) (A) (A) (A) (A) (A) (A) (A) (A)
                 (A) (A) (A) (A) (A) (A) (A) (A) (A) (A) (A) (A)
                 (A) (A) (A) (A) (A) (A) (A) (A) (A) (A) (A) (A)
                 (A) (A) (A) (A) (A) (A) (A) (A) (A) (A) (A) (A)
                 (A) (A) (A) (A) (A) (A) (A) (A) (A) (A) (A) (A)
                 (A) (A) (A) (A) (A) (A) (A) (A) (A) (A) (A) (A)
                 (A) (A) (A) (A) (A) (A) (A) (A) (A) (A) (A) (A)
                 (A) (A) (A) (A) (A) (A) (A) (A) (A) (A) (A) (A)
                 (A) (A) (A) (A) (A) (A) (A) (A) (A) (A) (A) (A)
                 (A) (A) (A) (A) (A) (A) (A) (A) (A) (A) (A) (A)
                 (A) (A) (A) (A) (A) (A) (A) (A) (A) (A) (A) (A)
                 (A) (A) (A) (A) (A) (A) (A) (A) (A) (A) (A) (A)
                 (A) (A) (A) (A) (A) (A) (A) (A) (A) (A) (A) (A)
                 (A) (A) (A) (A) (A) (A) (A) (A) (A) (A) (A) (A)
                 (A) (A) (A) (A) (A) (A) (A) (A) (A) (A) (A) (A)
                 (A) (A) (A) (A) (A) (A) (A) (A) (A) (A) (A) (A)
                 (A) (A) (A) (A) (A) (A) (A) (A) (A) (A) (A) (A)
                 (A) (A) (A) (A) (A) (A) (A) (A) (A) (A) (A) (A)
                 (A) (A) (A) (A) (A) (A) (A) (A) (A) (A) (A) (A)
                 (A) (A) (A) (A) (A) (A) (A) (A) (A) (A) (A) (A)
                 (A) (A) (A) (A) (A) (A) (A) (A) (A) (A) (A) (A)
                 (A) (A) (A) (A) (A) (A) (A) (A) (A) (A) (A) (A)
                 (A) (A) (A) (A) (A) (A) (A) (A) (A) (A) (A) (A)
                 (A) (A) (A) (A) (A) (A) (A) (A) (A) (A) (A) (A)
                 (A) (A) (A) (A) (A) (A)
 Harris functional with IExCor=  402 diagonalized for initial guess.
 ExpMin= 4.05D-02 ExpMax= 9.34D+04 ExpMxC= 3.17D+03 IAcc=2 IRadAn=         0 AccDes= 0.00D+00
 HarFok:  IExCor=  402 AccDes= 0.00D+00 IRadAn=         0 IDoV= 1
 ScaDFX=  1.000000  1.000000  1.000000  1.000000
 FoFCou: FMM=F IPFlag=           0 FMFlag=      100000 FMFlg1=           0
         NFxFlg=           0 DoJE=T BraDBF=F KetDBF=T FulRan=T
         Omega=  0.000000  0.000000  1.000000  0.000000  0.000000 ICntrl=     500 IOpCl=  0
         NMat0=    1 NMatS0=    1 NMatT0=    0 NMatD0=    1 NMtDS0=    0 NMtDT0=    0
         I1Cent=           4 NGrid=           0.
 Petite list used in FoFCou.
 Requested convergence on RMS density matrix=1.00D-08 within 128 cycles.
 Requested convergence on MAX density matrix=1.00D-06.
 Requested convergence on             energy=1.00D-06.
 No special actions if energy rises.
 SCF Done:  E(RB3LYP) =  -1248.76811060     A.U. after   18 cycles
             Convg  =    0.5111D-08             -V/T =  2.0032
 Calling FoFJK, ICntrl=      2127 FMM=F ISym2X=0 I1Cent= 0 IOpClX= 0 NMat=1 NMatS=1 NMatT=0.
 ***** Axes restored to original set *****
 -------------------------------------------------------------------
 Center     Atomic                   Forces (Hartrees/Bohr)
 Number     Number              X              Y              Z
 -------------------------------------------------------------------
      1        6          -0.002274808    0.007798249    0.000880054
      2        6          -0.005127921   -0.010489218    0.000661916
      3        6          -0.002853006    0.010192035   -0.003083996
      4        6           0.005764683    0.006323936   -0.000932095
      5        6           0.004392227   -0.000055570    0.000435898
      6        6          -0.003938315   -0.010572194    0.001527997
      7        6           0.016432405    0.022632890   -0.003115791
      8        8           0.002400645   -0.019995643    0.006871485
      9        7          -0.021021758    0.004090010   -0.001378607
     10        6           0.055562272    0.023242404   -0.015320462
     11       16          -0.043373823   -0.032074362    0.016045282
     12        6           0.058463140    0.027343021   -0.015687138
     13        6          -0.029454976   -0.021764235    0.010624583
     14        7          -0.004817511   -0.018813295    0.006818428
     15        8          -0.000423207   -0.004710269    0.003896596
     16        7          -0.041722255    0.028525528   -0.006541218
     17        8           0.017739913   -0.000767944   -0.001322608
     18        8           0.006959128   -0.023497469    0.008263363
     19        1          -0.001795569    0.003056996   -0.000765021
     20        1          -0.000270744    0.001042374   -0.000092711
     21        1           0.000534943    0.002289741   -0.000460669
     22        1          -0.001569502    0.007572718   -0.001640205
     23        1          -0.001155740   -0.004685585    0.001185158
     24        1          -0.000635423   -0.001706069    0.000769950
     25        1          -0.007814798    0.005021951   -0.007640190
 -------------------------------------------------------------------
 Cartesian Forces:  Max     0.058463140 RMS     0.016103473

 GradGradGradGradGradGradGradGradGradGradGradGradGradGradGradGradGradGrad
 Berny optimization.
 Using GEDIIS/GDIIS optimizer.
 Internal  Forces:  Max     0.031397328 RMS     0.009227355
 Search for a local minimum.
 Step number   3 out of a maximum of  130
 All quantities printed in internal units (Hartrees-Bohrs-Radians)
 Mixed Optimization -- RFO/linear search
 Update second derivatives using D2CorX and points    2    3
 ITU=  0  1  0
 Use linear search instead of GDIIS.
     Eigenvalues ---    0.02193   0.02198   0.02309   0.02353   0.02433
     Eigenvalues ---    0.02494   0.02609   0.02618   0.02738   0.02788
     Eigenvalues ---    0.02815   0.02844   0.02897   0.02900   0.02919
     Eigenvalues ---    0.03001   0.03229   0.03378   0.03527   0.03527
     Eigenvalues ---    0.03554   0.04218   0.05580   0.15974   0.15999
     Eigenvalues ---    0.16000   0.16000   0.16000   0.16031   0.16612
     Eigenvalues ---    0.22000   0.22025   0.22575   0.23573   0.24448
     Eigenvalues ---    0.24551   0.24990   0.24997   0.24999   0.24999
     Eigenvalues ---    0.25000   0.25000   0.26308   0.33224   0.33316
     Eigenvalues ---    0.33425   0.33586   0.33704   0.46307   0.46684
     Eigenvalues ---    0.48373   0.49981   0.51306   0.52030   0.52857
     Eigenvalues ---    0.53693   0.54245   0.54504   0.56362   0.56553
     Eigenvalues ---    0.57697   0.59768   0.62926   0.65289   0.73950
     Eigenvalues ---    0.75645   0.80265   0.86839   1.01979
 RFO step:  Lambda=-2.43193785D-02 EMin= 2.19251841D-02
 Quartic linear search produced a step of -0.01225.
 Iteration  1 RMS(Cart)=  0.14344362 RMS(Int)=  0.00384502
 Iteration  2 RMS(Cart)=  0.00745932 RMS(Int)=  0.00046351
 Iteration  3 RMS(Cart)=  0.00001849 RMS(Int)=  0.00046346
 Iteration  4 RMS(Cart)=  0.00000002 RMS(Int)=  0.00046346
 Variable       Old X    -DE/DX   Delta X   Delta X   Delta X     New X
                                 (Linear)    (Quad)   (Total)
    R1        2.65295  -0.00306  -0.00087   0.00179   0.00083   2.65377
    R2        2.71227  -0.01146  -0.00118  -0.01261  -0.01494   2.69733
    R3        2.55021  -0.00330   0.00026  -0.00824  -0.00831   2.54190
    R4        2.63062  -0.00798  -0.00083  -0.00593  -0.00664   2.62398
    R5        2.05222  -0.00225   0.00028  -0.00839  -0.00811   2.04411
    R6        2.65832  -0.00555  -0.00108  -0.00033  -0.00120   2.65713
    R7        2.05043  -0.00106   0.00027  -0.00497  -0.00470   2.04573
    R8        2.63466  -0.01059  -0.00082  -0.01171  -0.01244   2.62222
    R9        2.05157  -0.00214   0.00027  -0.00800  -0.00773   2.04384
   R10        2.70075  -0.01789  -0.00119  -0.02295  -0.02425   2.67650
   R11        2.04699   0.00210   0.00028   0.00370   0.00398   2.05097
   R12        2.84002  -0.01840  -0.00200  -0.01992  -0.02260   2.81742
   R13        2.32940  -0.01617  -0.00041  -0.01211  -0.01233   2.31707
   R14        2.64730  -0.00093  -0.00060   0.00286   0.00226   2.64956
   R15        3.66044  -0.00605   0.00020  -0.07981  -0.07863   3.58180
   R16        2.66768  -0.02619  -0.00105  -0.03622  -0.03727   2.63041
   R17        1.90083   0.00445   0.00002   0.00887   0.00889   1.90972
   R18        3.17618   0.02877  -0.00339   0.05891   0.05575   3.23193
   R19        2.56817  -0.03140  -0.00149  -0.02786  -0.02936   2.53881
   R20        3.18704   0.02109  -0.00340   0.05095   0.04767   3.23472
   R21        2.70124  -0.03089  -0.00128  -0.04554  -0.04699   2.65425
   R22        2.61890   0.01602  -0.00192   0.03411   0.03219   2.65108
   R23        2.54477  -0.00735  -0.00127  -0.00306  -0.00459   2.54018
   R24        2.04608  -0.00197   0.00026  -0.00742  -0.00716   2.03892
   R25        1.82574   0.00403  -0.00003   0.00769   0.00841   1.83415
   R26        2.36519  -0.01600   0.00102  -0.03236  -0.03134   2.33385
   R27        2.36621  -0.02386   0.00095  -0.04324  -0.04229   2.32392
    A1        2.10856  -0.00635  -0.00029  -0.01958  -0.01958   2.08898
    A2        1.99451   0.00564   0.00020   0.02112   0.02268   2.01719
    A3        2.17991   0.00073   0.00009  -0.00095  -0.00294   2.17697
    A4        2.12076  -0.00231   0.00021  -0.00844  -0.00861   2.11215
    A5        2.06726  -0.00176   0.00008  -0.01277  -0.01252   2.05474
    A6        2.09516   0.00407  -0.00029   0.02120   0.02109   2.11625
    A7        2.08421   0.00247  -0.00014   0.01393   0.01373   2.09794
    A8        2.09452  -0.00137   0.00013  -0.00809  -0.00794   2.08658
    A9        2.10445  -0.00110   0.00002  -0.00584  -0.00580   2.09865
   A10        2.08392  -0.00066   0.00001  -0.00286  -0.00293   2.08099
   A11        2.10133   0.00144  -0.00008   0.00796   0.00791   2.10925
   A12        2.09792  -0.00078   0.00008  -0.00508  -0.00497   2.09294
   A13        2.14989  -0.00374  -0.00005  -0.01813  -0.01860   2.13129
   A14        1.99153   0.00967  -0.00005   0.05165   0.05181   2.04333
   A15        2.14153  -0.00593   0.00009  -0.03337  -0.03309   2.10845
   A16        2.01887   0.01057   0.00026   0.03499   0.03586   2.05474
   A17        2.08460   0.00348   0.00039   0.00756   0.00555   2.09015
   A18        2.17963  -0.01405  -0.00064  -0.04241  -0.04133   2.13830
   A19        2.14479   0.00304  -0.00015   0.01033   0.00867   2.15345
   A20        2.09415  -0.02772  -0.00065  -0.09421  -0.09419   1.99996
   A21        2.04355   0.02471   0.00080   0.08461   0.08607   2.12962
   A22        2.25155  -0.00260   0.00065  -0.01537  -0.01472   2.23684
   A23        2.04875  -0.00074   0.00006  -0.00608  -0.00602   2.04272
   A24        1.98284   0.00334  -0.00071   0.02148   0.02076   2.00360
   A25        2.12753  -0.01442  -0.00111  -0.04628  -0.04749   2.08004
   A26        2.17806  -0.00004   0.00077  -0.00824  -0.00756   2.17050
   A27        1.97749   0.01446   0.00034   0.05461   0.05512   2.03261
   A28        1.60907  -0.02526   0.00054  -0.06536  -0.06414   1.54493
   A29        1.90264   0.00621  -0.00023   0.02509   0.02481   1.92745
   A30        2.18041  -0.00990   0.00007  -0.03675  -0.03666   2.14375
   A31        2.20011   0.00369   0.00016   0.01167   0.01185   2.21197
   A32        1.98402   0.01139   0.00004   0.02681   0.02644   2.01046
   A33        2.17539  -0.00575   0.00017  -0.01508  -0.01471   2.16069
   A34        2.12376  -0.00564  -0.00021  -0.01172  -0.01173   2.11204
   A35        1.95155  -0.00680  -0.00068  -0.04113  -0.04222   1.90933
   A36        1.93711  -0.00160   0.00059  -0.01550  -0.01604   1.92107
   A37        2.06075  -0.00444   0.00085  -0.02239  -0.02155   2.03920
   A38        2.08939  -0.00958   0.00001  -0.03465  -0.03465   2.05474
   A39        2.13303   0.01402  -0.00086   0.05708   0.05621   2.18924
    D1        0.01544   0.00013  -0.00002   0.00319   0.00308   0.01852
    D2       -3.12760  -0.00027   0.00000  -0.00481  -0.00481  -3.13241
    D3        3.13644   0.00163  -0.00009   0.03332   0.03324  -3.11350
    D4       -0.00661   0.00123  -0.00007   0.02532   0.02535   0.01874
    D5       -0.01985  -0.00035   0.00004  -0.00628  -0.00624  -0.02609
    D6        3.13508  -0.00076   0.00004  -0.01683  -0.01707   3.11802
    D7       -3.13854  -0.00207   0.00012  -0.04000  -0.03964   3.10500
    D8        0.01639  -0.00247   0.00013  -0.05055  -0.05046  -0.03407
    D9       -2.98053  -0.00543   0.00028  -0.12057  -0.12060  -3.10113
   D10        0.13949  -0.00395   0.00019  -0.08926  -0.08892   0.05057
   D11       -0.00268   0.00003  -0.00001   0.00146   0.00141  -0.00127
   D12        3.13596  -0.00006   0.00001  -0.00090  -0.00089   3.13507
   D13        3.14039   0.00045  -0.00003   0.00962   0.00962  -3.13318
   D14       -0.00416   0.00035  -0.00002   0.00726   0.00731   0.00315
   D15       -0.00444  -0.00017   0.00002  -0.00332  -0.00325  -0.00769
   D16        3.13103  -0.00001   0.00002  -0.00048  -0.00038   3.13065
   D17        3.14012  -0.00008   0.00000  -0.00094  -0.00093   3.13920
   D18       -0.00759   0.00008   0.00000   0.00190   0.00195  -0.00565
   D19       -0.00116   0.00008   0.00000   0.00034   0.00034  -0.00083
   D20        3.11764   0.00035   0.00003   0.00700   0.00719   3.12483
   D21       -3.13664  -0.00009   0.00000  -0.00255  -0.00256  -3.13920
   D22       -0.01784   0.00018   0.00003   0.00412   0.00429  -0.01355
   D23        0.01304   0.00025  -0.00003   0.00456   0.00456   0.01760
   D24        3.14047   0.00085  -0.00002   0.01624   0.01613  -3.12658
   D25       -3.10384  -0.00024  -0.00005  -0.00378  -0.00363  -3.10747
   D26        0.02360   0.00035  -0.00005   0.00790   0.00794   0.03153
   D27        0.14125  -0.00038  -0.00007  -0.01118  -0.01166   0.12959
   D28       -2.95897  -0.00172  -0.00002  -0.03456  -0.03457  -2.99354
   D29       -2.98569  -0.00105  -0.00007  -0.02345  -0.02368  -3.00936
   D30        0.19728  -0.00239  -0.00002  -0.04683  -0.04658   0.15069
   D31       -3.09449   0.00056  -0.00004   0.01303   0.01311  -3.08138
   D32        0.05873   0.00036  -0.00007   0.00921   0.00929   0.06802
   D33        0.08612  -0.00029   0.00003  -0.00760  -0.00772   0.07840
   D34       -3.04385  -0.00049   0.00000  -0.01141  -0.01155  -3.05539
   D35        3.13148   0.00048  -0.00005   0.00852   0.00839   3.13987
   D36        0.00656   0.00003  -0.00001   0.00170   0.00175   0.00831
   D37       -0.02139   0.00064  -0.00001   0.01208   0.01200  -0.00939
   D38        3.13688   0.00019   0.00002   0.00526   0.00536  -3.14095
   D39       -3.12254  -0.00062   0.00005  -0.00968  -0.00959  -3.13213
   D40        0.00415  -0.00032   0.00002  -0.00402  -0.00394   0.00021
   D41        3.12306   0.00036  -0.00005   0.00764   0.00777   3.13083
   D42       -0.00312   0.00018  -0.00001   0.00214   0.00215  -0.00098
   D43       -0.00387   0.00035  -0.00003   0.00462   0.00447   0.00060
   D44        3.13026   0.00044  -0.00003   0.00587   0.00571   3.13597
   D45        0.00291  -0.00024   0.00002  -0.00417  -0.00424  -0.00133
   D46        3.13940   0.00000   0.00000   0.00033   0.00032   3.13972
   D47       -3.13112  -0.00025   0.00003  -0.00519  -0.00528  -3.13640
   D48        0.00537  -0.00002   0.00000  -0.00068  -0.00072   0.00465
   D49        0.00712   0.00016  -0.00002   0.00290   0.00290   0.01001
   D50       -3.12883  -0.00035   0.00002  -0.00584  -0.00581  -3.13464
   D51        3.13999   0.00026  -0.00002   0.00437   0.00435  -3.13885
   D52        0.00404  -0.00025   0.00002  -0.00437  -0.00436  -0.00032
   D53        0.00008   0.00004  -0.00001   0.00134   0.00138   0.00146
   D54       -3.13658  -0.00019   0.00001  -0.00300  -0.00303  -3.13961
         Item               Value     Threshold  Converged?
 Maximum Force            0.031397     0.000450     NO 
 RMS     Force            0.009227     0.000300     NO 
 Maximum Displacement     0.568127     0.001800     NO 
 RMS     Displacement     0.142900     0.001200     NO 
 Predicted change in Energy=-1.341639D-02
 GradGradGradGradGradGradGradGradGradGradGradGradGradGradGradGradGradGrad

                          Input orientation:                          
 ---------------------------------------------------------------------
 Center     Atomic      Atomic             Coordinates (Angstroms)
 Number     Number       Type             X           Y           Z
 ---------------------------------------------------------------------
      1          6           0        3.243631   -1.511558    0.547810
      2          6           0        3.617013   -2.820357    0.893842
      3          6           0        2.664650   -3.818984    1.048194
      4          6           0        1.301206   -3.531327    0.860142
      5          6           0        0.920816   -2.238722    0.528535
      6          6           0        1.863298   -1.192989    0.372984
      7          6           0        1.463062    0.202927    0.035262
      8          8           0        2.266820    1.088667   -0.234665
      9          7           0        0.081421    0.438717    0.071669
     10          6           0       -0.600502    1.607481   -0.254680
     11         16           0       -2.305754    1.640863   -0.128176
     12          6           0       -2.270324    3.261867   -0.676935
     13          6           0       -0.948176    3.668059   -0.921364
     14          7           0       -0.009746    2.735855   -0.682133
     15          8           0        4.256682   -0.640108    0.394081
     16          7           0       -3.430231    4.031882   -0.849565
     17          8           0       -4.505368    3.489778   -0.574818
     18          8           0       -3.296410    5.184804   -1.256003
     19          1           0        4.670902   -3.024549    1.026852
     20          1           0        2.979480   -4.821267    1.309405
     21          1           0        0.551492   -4.303394    0.967818
     22          1           0       -0.138647   -2.059369    0.375893
     23          1           0       -0.506926   -0.324095    0.377014
     24          1           0       -0.677992    4.650590   -1.276006
     25          1           0        3.908504    0.243226    0.192746
 ---------------------------------------------------------------------
                    Distance matrix (angstroms):
                    1          2          3          4          5
     1  C    0.000000
     2  C    1.404317   0.000000
     3  C    2.431011   1.388551   0.000000
     4  C    2.819580   2.422720   1.406090   0.000000
     5  C    2.434051   2.782305   2.410027   1.387619   0.000000
     6  C    1.427365   2.448497   2.827353   2.453792   1.416342
     7  C    2.524399   3.810106   4.318057   3.827698   2.549313
     8  O    2.885757   4.286842   5.088126   4.845137   3.669566
     9  N    3.745644   4.878313   5.074908   4.227388   2.842884
    10  C    5.014953   6.221920   6.465696   5.591661   4.209646
    11  S    6.417973   7.485063   7.476542   6.382670   5.088536
    12  C    7.395221   8.609386   8.801619   7.827255   6.472482
    13  C    6.823354   8.138517   8.543271   7.750138   6.362814
    14  N    5.489785   6.819719   7.287821   6.585953   5.203660
    15  O    1.345114   2.326461   3.614925   4.160673   3.701574
    16  N    8.787652   9.982800  10.118555   9.083596   7.755724
    17  O    9.290890  10.389795  10.366355   9.223412   7.967219
    18  O    9.532426  10.793510  11.041366  10.079042   8.722288
    19  H    2.134415   1.081698   2.157923   3.411667   3.863805
    20  H    3.406461   2.140744   1.082553   2.163883   3.393729
    21  H    3.901072   3.406213   2.169458   1.081551   2.142951
    22  H    3.430664   3.866827   3.377381   2.115262   1.085324
    23  H    3.937755   4.848227   4.766931   3.713366   2.393158
    24  H    7.528446   8.886527   9.397279   8.684706   7.298985
    25  H    1.909815   3.156270   4.333649   4.635803   3.898602
                    6          7          8          9         10
     6  C    0.000000
     7  C    1.490914   0.000000
     8  O    2.395416   1.226141   0.000000
     9  N    2.434818   1.402089   2.300488   0.000000
    10  C    3.782447   2.512993   2.913951   1.391953   0.000000
    11  S    5.065853   4.037120   4.607027   2.680242   1.710263
    12  C    6.167245   4.878782   5.050157   3.749839   2.388221
    13  C    5.762769   4.328550   4.178639   3.531974   2.193473
    14  N    4.478546   3.016545   2.845384   2.419374   1.343479
    15  O    2.456504   2.940030   2.709895   4.324421   5.391177
    16  N    7.537596   6.275997   6.441818   5.107956   3.773456
    17  O    7.961566   6.840887   7.193301   5.546671   4.346666
    18  O    8.363757   7.009924   6.983624   5.974764   4.589968
    19  H    3.415377   4.657262   4.928446   5.828372   7.133424
    20  H    3.909879   5.400509   6.149744   6.131735   7.522729
    21  H    3.427723   4.691220   5.784689   4.848883   6.144920
    22  H    2.181377   2.792756   4.008638   2.526147   3.749230
    23  H    2.524471   2.067703   3.172336   1.010579   2.034399
    24  H    6.582153   5.107371   4.737469   4.486960   3.210860
    25  H    2.505607   2.450839   1.895409   3.833984   4.732073
                   11         12         13         14         15
    11  S    0.000000
    12  C    1.711738   0.000000
    13  C    2.565481   1.404569   0.000000
    14  N    2.603369   2.320977   1.344205   0.000000
    15  O    6.967148   7.679473   6.883404   5.545969   0.000000
    16  N    2.738946   1.402893   2.509606   3.661617   9.080902
    17  O    2.907968   2.248953   3.578476   4.559664   9.734898
    18  O    3.848755   2.255184   2.815440   4.138700   9.679958
    19  H    8.471947   9.518537   8.953245   7.616518   2.501507
    20  H    8.471096   9.840887   9.616209   8.367305   4.466672
    21  H    6.685750   8.240209   8.328390   7.251783   5.241876
    22  H    4.317656   5.828212   5.928039   4.912251   4.618826
    23  H    2.711467   4.132736   4.221111   3.276015   4.774109
    24  H    3.609097   2.196124   1.078952   2.113161   7.425072
    25  H    6.377568   6.931555   6.046326   4.725600   0.970589
                   16         17         18         19         20
    16  N    0.000000
    17  O    1.235023   0.000000
    18  O    1.229768   2.190594   0.000000
    19  H   10.906078  11.366870  11.665461   0.000000
    20  H   11.141087  11.342254  12.086752   2.483736   0.000000
    21  H    9.414554   9.417277  10.477482   4.313753   2.505992
    22  H    7.031331   7.124966   8.069238   4.948443   4.268752
    23  H    5.387462   5.607062   6.387169   5.875768   5.766190
    24  H    2.852976   4.060536   2.672433   9.634396  10.477478
    25  H    8.324504   9.051104   8.856007   3.457649   5.268691
                   21         22         23         24         25
    21  H    0.000000
    22  H    2.421222   0.000000
    23  H    4.159822   1.773924   0.000000
    24  H    9.312369   6.931321   5.244924   0.000000
    25  H    5.704561   4.659927   4.455539   6.528249   0.000000
 Stoichiometry    C10H7N3O4S
 Framework group  C1[X(C10H7N3O4S)]
 Deg. of freedom    69
 Full point group                 C1      NOp   1
 Largest Abelian subgroup         C1      NOp   1
 Largest concise Abelian subgroup C1      NOp   1
                         Standard orientation:                         
 ---------------------------------------------------------------------
 Center     Atomic      Atomic             Coordinates (Angstroms)
 Number     Number       Type             X           Y           Z
 ---------------------------------------------------------------------
      1          6           0       -3.887002    0.721689   -0.069035
      2          6           0       -5.129410    0.067284   -0.085868
      3          6           0       -5.211785   -1.314579    0.022501
      4          6           0       -4.042529   -2.085049    0.150197
      5          6           0       -2.809280   -1.449018    0.157133
      6          6           0       -2.686558   -0.043005    0.038422
      7          6           0       -1.365472    0.647939    0.026028
      8          8           0       -1.241516    1.867345    0.059304
      9          7           0       -0.259105   -0.209913   -0.050756
     10          6           0        1.091850    0.123488   -0.014713
     11         16           0        2.260773   -1.120083   -0.124945
     12          6           0        3.479479    0.074724    0.006350
     13          6           0        2.904486    1.350514    0.127000
     14          7           0        1.560585    1.375958    0.113901
     15          8           0       -3.936382    2.063613   -0.147355
     16          7           0        4.848577   -0.231222   -0.002388
     17          8           0        5.153007   -1.422159   -0.121859
     18          8           0        5.643806    0.700625    0.105321
     19          1           0       -6.018212    0.677021   -0.177088
     20          1           0       -6.182349   -1.793990    0.012926
     21          1           0       -4.095031   -3.161118    0.245439
     22          1           0       -1.930889   -2.075755    0.273575
     23          1           0       -0.449467   -1.197296   -0.151287
     24          1           0        3.476752    2.259942    0.224921
     25          1           0       -3.037574    2.429453   -0.166044
 ---------------------------------------------------------------------
 Rotational constants (GHZ):      1.2734860      0.1514453      0.1355484
 Standard basis: 6-311+G(d,p) (5D, 7F)
 There are   446 symmetry adapted basis functions of A   symmetry.
 Integral buffers will be    262144 words long.
 Raffenetti 2 integral format.
 Two-electron integral symmetry is turned on.
   446 basis functions,   718 primitive gaussians,   464 cartesian basis functions
    68 alpha electrons       68 beta electrons
       nuclear repulsion energy      1334.3310195318 Hartrees.
 NAtoms=   25 NActive=   25 NUniq=   25 SFac= 1.00D+00 NAtFMM=   50 NAOKFM=F Big=F
 One-electron integrals computed using PRISM.
 NBasis=   446 RedAO= T  NBF=   446
 NBsUse=   446 1.00D-06 NBFU=   446
 Initial guess read from the read-write file.
 B after Tr=     0.000000    0.000000    0.000000
         Rot=    1.000000    0.000000    0.000000    0.000000 Ang=   0.00 deg.
 Initial guess orbital symmetries:
       Occupied  (A) (A) (A) (A) (A) (A) (A) (A) (A) (A) (A) (A)
                 (A) (A) (A) (A) (A) (A) (A) (A) (A) (A) (A) (A)
                 (A) (A) (A) (A) (A) (A) (A) (A) (A) (A) (A) (A)
                 (A) (A) (A) (A) (A) (A) (A) (A) (A) (A) (A) (A)
                 (A) (A) (A) (A) (A) (A) (A) (A) (A) (A) (A) (A)
                 (A) (A) (A) (A) (A) (A) (A) (A)
       Virtual   (A) (A) (A) (A) (A) (A) (A) (A) (A) (A) (A) (A)
                 (A) (A) (A) (A) (A) (A) (A) (A) (A) (A) (A) (A)
                 (A) (A) (A) (A) (A) (A) (A) (A) (A) (A) (A) (A)
                 (A) (A) (A) (A) (A) (A) (A) (A) (A) (A) (A) (A)
                 (A) (A) (A) (A) (A) (A) (A) (A) (A) (A) (A) (A)
                 (A) (A) (A) (A) (A) (A) (A) (A) (A) (A) (A) (A)
                 (A) (A) (A) (A) (A) (A) (A) (A) (A) (A) (A) (A)
                 (A) (A) (A) (A) (A) (A) (A) (A) (A) (A) (A) (A)
                 (A) (A) (A) (A) (A) (A) (A) (A) (A) (A) (A) (A)
                 (A) (A) (A) (A) (A) (A) (A) (A) (A) (A) (A) (A)
                 (A) (A) (A) (A) (A) (A) (A) (A) (A) (A) (A) (A)
                 (A) (A) (A) (A) (A) (A) (A) (A) (A) (A) (A) (A)
                 (A) (A) (A) (A) (A) (A) (A) (A) (A) (A) (A) (A)
                 (A) (A) (A) (A) (A) (A) (A) (A) (A) (A) (A) (A)
                 (A) (A) (A) (A) (A) (A) (A) (A) (A) (A) (A) (A)
                 (A) (A) (A) (A) (A) (A) (A) (A) (A) (A) (A) (A)
                 (A) (A) (A) (A) (A) (A) (A) (A) (A) (A) (A) (A)
                 (A) (A) (A) (A) (A) (A) (A) (A) (A) (A) (A) (A)
                 (A) (A) (A) (A) (A) (A) (A) (A) (A) (A) (A) (A)
                 (A) (A) (A) (A) (A) (A) (A) (A) (A) (A) (A) (A)
                 (A) (A) (A) (A) (A) (A) (A) (A) (A) (A) (A) (A)
                 (A) (A) (A) (A) (A) (A) (A) (A) (A) (A) (A) (A)
                 (A) (A) (A) (A) (A) (A) (A) (A) (A) (A) (A) (A)
                 (A) (A) (A) (A) (A) (A) (A) (A) (A) (A) (A) (A)
                 (A) (A) (A) (A) (A) (A) (A) (A) (A) (A) (A) (A)
                 (A) (A) (A) (A) (A) (A) (A) (A) (A) (A) (A) (A)
                 (A) (A) (A) (A) (A) (A) (A) (A) (A) (A) (A) (A)
                 (A) (A) (A) (A) (A) (A) (A) (A) (A) (A) (A) (A)
                 (A) (A) (A) (A) (A) (A) (A) (A) (A) (A) (A) (A)
                 (A) (A) (A) (A) (A) (A) (A) (A) (A) (A) (A) (A)
                 (A) (A) (A) (A) (A) (A) (A) (A) (A) (A) (A) (A)
                 (A) (A) (A) (A) (A) (A)
 Harris functional with IExCor=  402 diagonalized for initial guess.
 ExpMin= 4.05D-02 ExpMax= 9.34D+04 ExpMxC= 3.17D+03 IAcc=2 IRadAn=         0 AccDes= 0.00D+00
 HarFok:  IExCor=  402 AccDes= 0.00D+00 IRadAn=         0 IDoV= 1
 ScaDFX=  1.000000  1.000000  1.000000  1.000000
 FoFCou: FMM=F IPFlag=           0 FMFlag=      100000 FMFlg1=           0
         NFxFlg=           0 DoJE=T BraDBF=F KetDBF=T FulRan=T
         Omega=  0.000000  0.000000  1.000000  0.000000  0.000000 ICntrl=     500 IOpCl=  0
         NMat0=    1 NMatS0=    1 NMatT0=    0 NMatD0=    1 NMtDS0=    0 NMtDT0=    0
         I1Cent=           4 NGrid=           0.
 Petite list used in FoFCou.
 Requested convergence on RMS density matrix=1.00D-08 within 128 cycles.
 Requested convergence on MAX density matrix=1.00D-06.
 Requested convergence on             energy=1.00D-06.
 No special actions if energy rises.
 SCF Done:  E(RB3LYP) =  -1248.78260115     A.U. after   18 cycles
             Convg  =    0.3917D-08             -V/T =  2.0030
 Calling FoFJK, ICntrl=      2127 FMM=F ISym2X=0 I1Cent= 0 IOpClX= 0 NMat=1 NMatS=1 NMatT=0.
 ***** Axes restored to original set *****
 -------------------------------------------------------------------
 Center     Atomic                   Forces (Hartrees/Bohr)
 Number     Number              X              Y              Z
 -------------------------------------------------------------------
      1        6          -0.003650760    0.000332574   -0.001650294
      2        6          -0.005440003   -0.003429749   -0.000020556
      3        6          -0.001774067    0.006872182   -0.001737108
      4        6           0.003841994    0.003668985   -0.000456078
      5        6           0.005447273   -0.001967390    0.001504409
      6        6           0.000427789   -0.002225216    0.000550649
      7        6           0.007668477    0.001869829    0.000535382
      8        8          -0.003347456   -0.009659704    0.003828988
      9        7          -0.008872428    0.009398953   -0.002523492
     10        6           0.039529150    0.011330961   -0.007329471
     11       16          -0.019700116   -0.012579989    0.006040540
     12        6           0.034488127    0.016994095   -0.008782710
     13        6          -0.024037628   -0.007103114    0.004398495
     14        7          -0.010386354   -0.022252696    0.008065116
     15        8          -0.000930339   -0.001061063    0.002818203
     16        7          -0.009405349    0.004446936   -0.000054643
     17        8          -0.001556401    0.001295044   -0.000565331
     18        8          -0.001740589   -0.000183200    0.000052097
     19        1           0.000883728    0.000168116    0.000036757
     20        1          -0.000011886   -0.000809437    0.000240576
     21        1          -0.000128057   -0.000886885    0.000099947
     22        1           0.001160619   -0.001061346   -0.000505456
     23        1           0.003204444    0.001909316   -0.000369712
     24        1          -0.000037046    0.001228250   -0.000398480
     25        1          -0.005633121    0.003704547   -0.003777827
 -------------------------------------------------------------------
 Cartesian Forces:  Max     0.039529150 RMS     0.008899838

 GradGradGradGradGradGradGradGradGradGradGradGradGradGradGradGradGradGrad
 Berny optimization.
 Using GEDIIS/GDIIS optimizer.
 Internal  Forces:  Max     0.023763581 RMS     0.004534578
 Search for a local minimum.
 Step number   4 out of a maximum of  130
 All quantities printed in internal units (Hartrees-Bohrs-Radians)
 Mixed Optimization -- RFO/linear search
 Update second derivatives using D2CorX and points    3    4
 DE= -1.45D-02 DEPred=-1.34D-02 R= 1.08D+00
 SS=  1.41D+00  RLast= 3.19D-01 DXNew= 8.4853D-01 9.5811D-01
 Trust test= 1.08D+00 RLast= 3.19D-01 DXMaxT set to 8.49D-01
 ITU=  1  0  1  0
 Use linear search instead of GDIIS.
     Eigenvalues ---    0.02160   0.02195   0.02311   0.02336   0.02432
     Eigenvalues ---    0.02482   0.02614   0.02630   0.02703   0.02795
     Eigenvalues ---    0.02815   0.02845   0.02897   0.02900   0.02919
     Eigenvalues ---    0.03003   0.03238   0.03377   0.03527   0.03529
     Eigenvalues ---    0.03540   0.04204   0.05286   0.15877   0.15999
     Eigenvalues ---    0.16000   0.16000   0.16008   0.16120   0.16674
     Eigenvalues ---    0.21854   0.22001   0.22633   0.23474   0.23953
     Eigenvalues ---    0.24512   0.24977   0.24999   0.24999   0.25000
     Eigenvalues ---    0.25000   0.25576   0.30435   0.33226   0.33315
     Eigenvalues ---    0.33430   0.33676   0.33758   0.43070   0.46416
     Eigenvalues ---    0.47884   0.49927   0.50883   0.51677   0.52369
     Eigenvalues ---    0.53557   0.54341   0.54565   0.55458   0.56377
     Eigenvalues ---    0.56818   0.57730   0.62843   0.67014   0.70401
     Eigenvalues ---    0.76968   0.80301   0.86093   1.01124
 RFO step:  Lambda=-6.08854161D-03 EMin= 2.15998761D-02
 Quartic linear search produced a step of  0.16587.
 Iteration  1 RMS(Cart)=  0.03972306 RMS(Int)=  0.00071416
 Iteration  2 RMS(Cart)=  0.00113624 RMS(Int)=  0.00021308
 Iteration  3 RMS(Cart)=  0.00000077 RMS(Int)=  0.00021308
 Variable       Old X    -DE/DX   Delta X   Delta X   Delta X     New X
                                 (Linear)    (Quad)   (Total)
    R1        2.65377  -0.00160   0.00014  -0.00178  -0.00170   2.65208
    R2        2.69733  -0.00463  -0.00248  -0.01150  -0.01455   2.68277
    R3        2.54190  -0.00072  -0.00138  -0.00344  -0.00497   2.53693
    R4        2.62398  -0.00644  -0.00110  -0.01172  -0.01276   2.61123
    R5        2.04411   0.00083  -0.00135   0.00185   0.00051   2.04462
    R6        2.65713  -0.00630  -0.00020  -0.01030  -0.01037   2.64675
    R7        2.04573   0.00080  -0.00078   0.00202   0.00124   2.04697
    R8        2.62222  -0.00477  -0.00206  -0.00915  -0.01115   2.61107
    R9        2.04384   0.00073  -0.00128   0.00154   0.00025   2.04409
   R10        2.67650  -0.00363  -0.00402  -0.00780  -0.01189   2.66461
   R11        2.05097  -0.00124   0.00066  -0.00427  -0.00361   2.04735
   R12        2.81742  -0.00032  -0.00375  -0.00045  -0.00452   2.81290
   R13        2.31707  -0.01141  -0.00204  -0.01305  -0.01499   2.30208
   R14        2.64956  -0.00075   0.00038  -0.00035   0.00003   2.64959
   R15        3.58180  -0.00712  -0.01304  -0.13104  -0.14362   3.43818
   R16        2.63041  -0.00957  -0.00618  -0.02079  -0.02697   2.60344
   R17        1.90972  -0.00342   0.00147  -0.00771  -0.00624   1.90348
   R18        3.23193   0.01766   0.00925   0.03625   0.04554   3.27747
   R19        2.53881  -0.02376  -0.00487  -0.03507  -0.03993   2.49888
   R20        3.23472   0.01309   0.00791   0.03005   0.03796   3.27268
   R21        2.65425  -0.02236  -0.00779  -0.04904  -0.05687   2.59738
   R22        2.65108   0.01362   0.00534   0.02674   0.03208   2.68316
   R23        2.54018   0.00628  -0.00076   0.00919   0.00839   2.54857
   R24        2.03892   0.00124  -0.00119   0.00328   0.00209   2.04102
   R25        1.83415   0.00074   0.00139   0.00389   0.00565   1.83979
   R26        2.33385   0.00066  -0.00520  -0.00334  -0.00854   2.32532
   R27        2.32392  -0.00038  -0.00701  -0.00616  -0.01317   2.31075
    A1        2.08898  -0.00001  -0.00325   0.00114  -0.00199   2.08700
    A2        2.01719  -0.00103   0.00376   0.00303   0.00751   2.02470
    A3        2.17697   0.00104  -0.00049  -0.00407  -0.00549   2.17148
    A4        2.11215   0.00012  -0.00143  -0.00192  -0.00354   2.10861
    A5        2.05474  -0.00041  -0.00208  -0.00244  -0.00442   2.05032
    A6        2.11625   0.00028   0.00350   0.00434   0.00793   2.12418
    A7        2.09794   0.00029   0.00228   0.00168   0.00395   2.10189
    A8        2.08658   0.00011  -0.00132   0.00088  -0.00044   2.08614
    A9        2.09865  -0.00041  -0.00096  -0.00257  -0.00354   2.09511
   A10        2.08099   0.00005  -0.00049  -0.00106  -0.00156   2.07944
   A11        2.10925  -0.00056   0.00131  -0.00279  -0.00148   2.10777
   A12        2.09294   0.00051  -0.00083   0.00385   0.00303   2.09597
   A13        2.13129   0.00121  -0.00308   0.00251  -0.00080   2.13049
   A14        2.04333  -0.00131   0.00859  -0.00413   0.00455   2.04789
   A15        2.10845   0.00010  -0.00549   0.00148  -0.00392   2.10453
   A16        2.05474  -0.00167   0.00595  -0.00260   0.00359   2.05833
   A17        2.09015  -0.00201   0.00092  -0.01969  -0.01987   2.07027
   A18        2.13830   0.00368  -0.00686   0.02228   0.01628   2.15458
   A19        2.15345  -0.00021   0.00144  -0.00677  -0.00604   2.14742
   A20        1.99996   0.00670  -0.01562   0.02779   0.01250   2.01245
   A21        2.12962  -0.00649   0.01428  -0.02114  -0.00653   2.12309
   A22        2.23684  -0.00102  -0.00244  -0.00681  -0.00928   2.22756
   A23        2.04272  -0.00088  -0.00100  -0.00715  -0.00818   2.03454
   A24        2.00360   0.00190   0.00344   0.01387   0.01729   2.02089
   A25        2.08004  -0.00073  -0.00788  -0.00614  -0.01404   2.06599
   A26        2.17050   0.00387  -0.00125   0.01512   0.01383   2.18433
   A27        2.03261  -0.00313   0.00914  -0.00894   0.00024   2.03285
   A28        1.54493  -0.00469  -0.01064  -0.00917  -0.01970   1.52523
   A29        1.92745  -0.00124   0.00412  -0.00207   0.00201   1.92946
   A30        2.14375  -0.00252  -0.00608  -0.01479  -0.02086   2.12290
   A31        2.21197   0.00376   0.00197   0.01687   0.01885   2.23082
   A32        2.01046   0.00380   0.00439   0.01134   0.01566   2.02612
   A33        2.16069  -0.00227  -0.00244  -0.00839  -0.01080   2.14989
   A34        2.11204  -0.00153  -0.00194  -0.00295  -0.00486   2.10718
   A35        1.90933   0.00526  -0.00700   0.00883   0.00179   1.91112
   A36        1.92107   0.00144  -0.00266   0.00169  -0.00151   1.91957
   A37        2.03920   0.00177  -0.00357   0.00561   0.00202   2.04121
   A38        2.05474   0.00110  -0.00575   0.00247  -0.00329   2.05145
   A39        2.18924  -0.00286   0.00932  -0.00805   0.00126   2.19050
    D1        0.01852   0.00023   0.00051   0.00771   0.00819   0.02671
    D2       -3.13241   0.00016  -0.00080   0.00628   0.00548  -3.12693
    D3       -3.11350   0.00006   0.00551  -0.00297   0.00253  -3.11097
    D4        0.01874  -0.00001   0.00420  -0.00439  -0.00017   0.01857
    D5       -0.02609  -0.00033  -0.00104  -0.01179  -0.01283  -0.03892
    D6        3.11802  -0.00037  -0.00283  -0.01106  -0.01391   3.10410
    D7        3.10500  -0.00015  -0.00657  -0.00003  -0.00659   3.09842
    D8       -0.03407  -0.00020  -0.00837   0.00070  -0.00767  -0.04175
    D9       -3.10113  -0.00166  -0.02000  -0.04754  -0.06757   3.11448
   D10        0.05057  -0.00183  -0.01475  -0.05885  -0.07356  -0.02299
   D11       -0.00127   0.00005   0.00023   0.00140   0.00162   0.00035
   D12        3.13507  -0.00007  -0.00015  -0.00239  -0.00254   3.13252
   D13       -3.13318   0.00013   0.00160   0.00291   0.00451  -3.12867
   D14        0.00315   0.00001   0.00121  -0.00087   0.00035   0.00350
   D15       -0.00769  -0.00019  -0.00054  -0.00597  -0.00650  -0.01419
   D16        3.13065  -0.00021  -0.00006  -0.00702  -0.00706   3.12359
   D17        3.13920  -0.00007  -0.00015  -0.00217  -0.00233   3.13687
   D18       -0.00565  -0.00009   0.00032  -0.00322  -0.00289  -0.00853
   D19       -0.00083   0.00004   0.00006   0.00145   0.00152   0.00069
   D20        3.12483  -0.00023   0.00119  -0.00882  -0.00761   3.11721
   D21       -3.13920   0.00007  -0.00042   0.00250   0.00208  -3.13712
   D22       -0.01355  -0.00021   0.00071  -0.00777  -0.00705  -0.02060
   D23        0.01760   0.00022   0.00076   0.00737   0.00813   0.02573
   D24       -3.12658   0.00025   0.00268   0.00655   0.00922  -3.11737
   D25       -3.10747   0.00051  -0.00060   0.01806   0.01748  -3.08999
   D26        0.03153   0.00055   0.00132   0.01724   0.01856   0.05010
   D27        0.12959   0.00034  -0.00193   0.01114   0.00910   0.13869
   D28       -2.99354   0.00037  -0.00573   0.01876   0.01301  -2.98053
   D29       -3.00936   0.00030  -0.00393   0.01195   0.00797  -3.00139
   D30        0.15069   0.00033  -0.00773   0.01956   0.01189   0.16258
   D31       -3.08138   0.00018   0.00218   0.00267   0.00491  -3.07647
   D32        0.06802   0.00055   0.00154   0.01794   0.01945   0.08747
   D33        0.07840   0.00014  -0.00128   0.01002   0.00876   0.08716
   D34       -3.05539   0.00051  -0.00192   0.02528   0.02330  -3.03209
   D35        3.13987   0.00055   0.00139   0.01912   0.02054  -3.12278
   D36        0.00831   0.00037   0.00029   0.01430   0.01464   0.02295
   D37       -0.00939   0.00018   0.00199   0.00407   0.00600  -0.00338
   D38       -3.14095   0.00000   0.00089  -0.00075   0.00011  -3.14084
   D39       -3.13213  -0.00026  -0.00159  -0.00539  -0.00692  -3.13906
   D40        0.00021  -0.00006  -0.00065  -0.00081  -0.00145  -0.00124
   D41        3.13083   0.00024   0.00129   0.00548   0.00685   3.13768
   D42       -0.00098   0.00005   0.00036   0.00077   0.00113   0.00015
   D43        0.00060   0.00005   0.00074   0.00061   0.00133   0.00193
   D44        3.13597   0.00014   0.00095   0.00257   0.00346   3.13943
   D45       -0.00133  -0.00003  -0.00070  -0.00033  -0.00107  -0.00240
   D46        3.13972   0.00002   0.00005   0.00050   0.00056   3.14028
   D47       -3.13640  -0.00010  -0.00088  -0.00225  -0.00318  -3.13958
   D48        0.00465  -0.00004  -0.00012  -0.00141  -0.00156   0.00309
   D49        0.01001  -0.00028   0.00048  -0.00838  -0.00789   0.00212
   D50       -3.13464   0.00011  -0.00096   0.00368   0.00273  -3.13191
   D51       -3.13885  -0.00020   0.00072  -0.00618  -0.00547   3.13887
   D52       -0.00032   0.00019  -0.00072   0.00588   0.00515   0.00483
   D53        0.00146   0.00000   0.00023  -0.00023   0.00001   0.00146
   D54       -3.13961  -0.00005  -0.00050  -0.00104  -0.00157  -3.14118
         Item               Value     Threshold  Converged?
 Maximum Force            0.023764     0.000450     NO 
 RMS     Force            0.004535     0.000300     NO 
 Maximum Displacement     0.138255     0.001800     NO 
 RMS     Displacement     0.040512     0.001200     NO 
 Predicted change in Energy=-3.612084D-03
 GradGradGradGradGradGradGradGradGradGradGradGradGradGradGradGradGradGrad

                          Input orientation:                          
 ---------------------------------------------------------------------
 Center     Atomic      Atomic             Coordinates (Angstroms)
 Number     Number       Type             X           Y           Z
 ---------------------------------------------------------------------
      1          6           0        3.219235   -1.497483    0.556880
      2          6           0        3.617359   -2.794483    0.915866
      3          6           0        2.687141   -3.806075    1.059909
      4          6           0        1.325807   -3.553282    0.848839
      5          6           0        0.923156   -2.275363    0.511288
      6          6           0        1.840662   -1.213882    0.371003
      7          6           0        1.438102    0.179942    0.037980
      8          8           0        2.240610    1.059182   -0.220770
      9          7           0        0.058576    0.428729    0.068066
     10          6           0       -0.592941    1.596613   -0.262964
     11         16           0       -2.319739    1.648938   -0.109837
     12          6           0       -2.241156    3.283764   -0.675875
     13          6           0       -0.939432    3.644141   -0.930473
     14          7           0       -0.006136    2.698528   -0.698913
     15          8           0        4.205529   -0.598931    0.408233
     16          7           0       -3.409993    4.074448   -0.832909
     17          8           0       -4.483564    3.545949   -0.546068
     18          8           0       -3.268798    5.216058   -1.247667
     19          1           0        4.674996   -2.969432    1.062317
     20          1           0        3.018423   -4.801547    1.329410
     21          1           0        0.594790   -4.344875    0.943897
     22          1           0       -0.133644   -2.117774    0.332064
     23          1           0       -0.528539   -0.325914    0.384958
     24          1           0       -0.656887    4.621206   -1.293845
     25          1           0        3.835342    0.259545    0.136511
 ---------------------------------------------------------------------
                    Distance matrix (angstroms):
                    1          2          3          4          5
     1  C    0.000000
     2  C    1.403419   0.000000
     3  C    2.421934   1.381801   0.000000
     4  C    2.810093   2.414846   1.400601   0.000000
     5  C    2.424697   2.773428   2.399105   1.381719   0.000000
     6  C    1.419663   2.439637   2.812576   2.442580   1.410050
     7  C    2.501088   3.790389   4.300322   3.821919   2.552981
     8  O    2.845871   4.247131   5.050768   4.822422   3.659342
     9  N    3.733497   4.875736   5.081995   4.251105   2.873336
    10  C    4.977776   6.196611   6.457396   5.607059   4.229682
    11  S    6.405053   7.486333   7.496286   6.424341   5.128576
    12  C    7.361784   8.590746   8.807205   7.860863   6.505852
    13  C    6.778128   8.101185   8.521700   7.752429   6.370905
    14  N    5.439350   6.775721   7.256518   6.576833   5.202668
    15  O    1.342485   2.328966   3.607763   4.149111   3.687142
    16  N    8.770666   9.981188  10.142014   9.134460   7.804047
    17  O    9.272853  10.390538  10.394730   9.278666   8.014879
    18  O    9.509079  10.782801  11.054275  10.119637   8.762864
    19  H    2.131043   1.081966   2.156745   3.406394   3.855084
    20  H    3.399113   2.134959   1.083210   2.157328   3.382466
    21  H    3.891676   3.397121   2.163723   1.081685   2.139593
    22  H    3.417177   3.856007   3.367038   2.111335   1.083412
    23  H    3.930386   4.854294   4.786196   3.750959   2.433871
    24  H    7.475818   8.839935   9.367057   8.680117   7.301898
    25  H    1.908781   3.159430   4.324384   4.619830   3.879052
                    6          7          8          9         10
     6  C    0.000000
     7  C    1.488523   0.000000
     8  O    2.382640   1.218209   0.000000
     9  N    2.442493   1.402103   2.289578   0.000000
    10  C    3.771368   2.494526   2.884375   1.377681   0.000000
    11  S    5.073054   4.037470   4.599662   2.678981   1.734363
    12  C    6.163279   4.866235   5.024152   3.740780   2.394491
    13  C    5.746577   4.311757   4.159129   3.511691   2.181283
    14  N    4.456717   2.995348   2.822045   2.396754   1.322350
    15  O    2.443797   2.898686   2.646865   4.285910   5.319420
    16  N    7.548855   6.279304   6.433961   5.112142   3.794772
    17  O    7.968239   6.836464   7.176652   5.543036   4.360849
    18  O    8.370830   7.012151   6.977657   5.976712   4.607628
    19  H    3.404897   4.630908   4.878759   5.817850   7.096217
    20  H    3.895768   5.383348   6.111972   6.140641   7.517583
    21  H    3.418118   4.691037   5.767930   4.882817   6.178066
    22  H    2.171733   2.799352   4.004468   2.567358   3.789681
    23  H    2.530177   2.060087   3.154929   1.007278   2.029792
    24  H    6.561838   5.087983   4.715400   4.465821   3.196087
    25  H    2.490928   2.400584   1.819407   3.781174   4.642954
                   11         12         13         14         15
    11  S    0.000000
    12  C    1.731828   0.000000
    13  C    2.561157   1.374474   0.000000
    14  N    2.607951   2.310487   1.348646   0.000000
    15  O    6.921014   7.603313   6.801942   5.462337   0.000000
    16  N    2.755828   1.419867   2.509653   3.673875   9.020925
    17  O    2.910513   2.261412   3.566270   4.559479   9.674247
    18  O    3.862605   2.262024   2.827982   4.157409   9.613619
    19  H    8.463427   9.484563   8.901256   7.559147   2.503497
    20  H    8.495655   9.851730   9.596944   8.337456   4.463157
    21  H    6.747638   8.298336   8.348142   7.257373   5.230341
    22  H    4.377489   5.885080   5.953399   4.927062   4.597946
    23  H    2.711689   4.133787   4.202443   3.254985   4.741991
    24  H    3.605736   2.163457   1.080059   2.115210   7.334167
    25  H    6.314754   6.835913   5.949152   4.626394   0.973577
                   16         17         18         19         20
    16  N    0.000000
    17  O    1.230505   0.000000
    18  O    1.222797   2.181091   0.000000
    19  H   10.889223  11.354132  11.637961   0.000000
    20  H   11.170651  11.378836  12.104663   2.484395   0.000000
    21  H    9.491066   9.501304  10.542376   4.307430   2.496231
    22  H    7.101778   7.195184   8.130795   4.937774   4.258270
    23  H    5.398997   5.612517   6.394367   5.875694   5.788283
    24  H    2.844468   4.044601   2.679190   9.570699  10.448811
    25  H    8.245493   8.970538   8.772216   3.462431   5.263556
                   21         22         23         24         25
    21  H    0.000000
    22  H    2.421763   0.000000
    23  H    4.210265   1.835621   0.000000
    24  H    9.325492   6.952066   5.225787   0.000000
    25  H    5.688035   4.630631   4.409982   6.422627   0.000000
 Stoichiometry    C10H7N3O4S
 Framework group  C1[X(C10H7N3O4S)]
 Deg. of freedom    69
 Full point group                 C1      NOp   1
 Largest Abelian subgroup         C1      NOp   1
 Largest concise Abelian subgroup C1      NOp   1
                         Standard orientation:                         
 ---------------------------------------------------------------------
 Center     Atomic      Atomic             Coordinates (Angstroms)
 Number     Number       Type             X           Y           Z
 ---------------------------------------------------------------------
      1          6           0       -3.861455    0.729520   -0.081303
      2          6           0       -5.117522    0.104424   -0.115005
      3          6           0       -5.228984   -1.267411    0.007547
      4          6           0       -4.085799   -2.060439    0.168539
      5          6           0       -2.843909   -1.455011    0.186234
      6          6           0       -2.688914   -0.060348    0.047920
      7          6           0       -1.365342    0.620552    0.032660
      8          8           0       -1.241483    1.832231    0.055645
      9          7           0       -0.253953   -0.231270   -0.038803
     10          6           0        1.077947    0.118432    0.003121
     11         16           0        2.264854   -1.138694   -0.134368
     12          6           0        3.472307    0.094351    0.010147
     13          6           0        2.886087    1.329639    0.150111
     14          7           0        1.537602    1.350072    0.145914
     15          8           0       -3.867872    2.068902   -0.172307
     16          7           0        4.858110   -0.213651   -0.016446
     17          8           0        5.163740   -1.398162   -0.149362
     18          8           0        5.645841    0.714057    0.102167
     19          1           0       -5.987401    0.737755   -0.228379
     20          1           0       -6.209516   -1.727285   -0.012833
     21          1           0       -4.167883   -3.133063    0.281594
     22          1           0       -1.981343   -2.093323    0.335635
     23          1           0       -0.445743   -1.213642   -0.151807
     24          1           0        3.451606    2.243518    0.257535
     25          1           0       -2.958003    2.410606   -0.115474
 ---------------------------------------------------------------------
 Rotational constants (GHZ):      1.2895655      0.1515274      0.1358572
 Standard basis: 6-311+G(d,p) (5D, 7F)
 There are   446 symmetry adapted basis functions of A   symmetry.
 Integral buffers will be    262144 words long.
 Raffenetti 2 integral format.
 Two-electron integral symmetry is turned on.
   446 basis functions,   718 primitive gaussians,   464 cartesian basis functions
    68 alpha electrons       68 beta electrons
       nuclear repulsion energy      1336.7589455912 Hartrees.
 NAtoms=   25 NActive=   25 NUniq=   25 SFac= 1.00D+00 NAtFMM=   50 NAOKFM=F Big=F
 One-electron integrals computed using PRISM.
 NBasis=   446 RedAO= T  NBF=   446
 NBsUse=   445 1.00D-06 NBFU=   445
 Initial guess read from the read-write file.
 B after Tr=     0.000000    0.000000    0.000000
         Rot=    1.000000    0.000000    0.000000    0.000000 Ang=   0.00 deg.
 Initial guess orbital symmetries:
       Occupied  (A) (A) (A) (A) (A) (A) (A) (A) (A) (A) (A) (A)
                 (A) (A) (A) (A) (A) (A) (A) (A) (A) (A) (A) (A)
                 (A) (A) (A) (A) (A) (A) (A) (A) (A) (A) (A) (A)
                 (A) (A) (A) (A) (A) (A) (A) (A) (A) (A) (A) (A)
                 (A) (A) (A) (A) (A) (A) (A) (A) (A) (A) (A) (A)
                 (A) (A) (A) (A) (A) (A) (A) (A)
       Virtual   (A) (A) (A) (A) (A) (A) (A) (A) (A) (A) (A) (A)
                 (A) (A) (A) (A) (A) (A) (A) (A) (A) (A) (A) (A)
                 (A) (A) (A) (A) (A) (A) (A) (A) (A) (A) (A) (A)
                 (A) (A) (A) (A) (A) (A) (A) (A) (A) (A) (A) (A)
                 (A) (A) (A) (A) (A) (A) (A) (A) (A) (A) (A) (A)
                 (A) (A) (A) (A) (A) (A) (A) (A) (A) (A) (A) (A)
                 (A) (A) (A) (A) (A) (A) (A) (A) (A) (A) (A) (A)
                 (A) (A) (A) (A) (A) (A) (A) (A) (A) (A) (A) (A)
                 (A) (A) (A) (A) (A) (A) (A) (A) (A) (A) (A) (A)
                 (A) (A) (A) (A) (A) (A) (A) (A) (A) (A) (A) (A)
                 (A) (A) (A) (A) (A) (A) (A) (A) (A) (A) (A) (A)
                 (A) (A) (A) (A) (A) (A) (A) (A) (A) (A) (A) (A)
                 (A) (A) (A) (A) (A) (A) (A) (A) (A) (A) (A) (A)
                 (A) (A) (A) (A) (A) (A) (A) (A) (A) (A) (A) (A)
                 (A) (A) (A) (A) (A) (A) (A) (A) (A) (A) (A) (A)
                 (A) (A) (A) (A) (A) (A) (A) (A) (A) (A) (A) (A)
                 (A) (A) (A) (A) (A) (A) (A) (A) (A) (A) (A) (A)
                 (A) (A) (A) (A) (A) (A) (A) (A) (A) (A) (A) (A)
                 (A) (A) (A) (A) (A) (A) (A) (A) (A) (A) (A) (A)
                 (A) (A) (A) (A) (A) (A) (A) (A) (A) (A) (A) (A)
                 (A) (A) (A) (A) (A) (A) (A) (A) (A) (A) (A) (A)
                 (A) (A) (A) (A) (A) (A) (A) (A) (A) (A) (A) (A)
                 (A) (A) (A) (A) (A) (A) (A) (A) (A) (A) (A) (A)
                 (A) (A) (A) (A) (A) (A) (A) (A) (A) (A) (A) (A)
                 (A) (A) (A) (A) (A) (A) (A) (A) (A) (A) (A) (A)
                 (A) (A) (A) (A) (A) (A) (A) (A) (A) (A) (A) (A)
                 (A) (A) (A) (A) (A) (A) (A) (A) (A) (A) (A) (A)
                 (A) (A) (A) (A) (A) (A) (A) (A) (A) (A) (A) (A)
                 (A) (A) (A) (A) (A) (A) (A) (A) (A) (A) (A) (A)
                 (A) (A) (A) (A) (A) (A) (A) (A) (A) (A) (A) (A)
                 (A) (A) (A) (A) (A) (A) (A) (A) (A) (A) (A) (A)
                 (A) (A) (A) (A) (A)
 Harris functional with IExCor=  402 diagonalized for initial guess.
 ExpMin= 4.05D-02 ExpMax= 9.34D+04 ExpMxC= 3.17D+03 IAcc=2 IRadAn=         0 AccDes= 0.00D+00
 HarFok:  IExCor=  402 AccDes= 0.00D+00 IRadAn=         0 IDoV= 1
 ScaDFX=  1.000000  1.000000  1.000000  1.000000
 FoFCou: FMM=F IPFlag=           0 FMFlag=      100000 FMFlg1=           0
         NFxFlg=           0 DoJE=T BraDBF=F KetDBF=T FulRan=T
         Omega=  0.000000  0.000000  1.000000  0.000000  0.000000 ICntrl=     500 IOpCl=  0
         NMat0=    1 NMatS0=    1 NMatT0=    0 NMatD0=    1 NMtDS0=    0 NMtDT0=    0
         I1Cent=           4 NGrid=           0.
 Petite list used in FoFCou.
 Requested convergence on RMS density matrix=1.00D-08 within 128 cycles.
 Requested convergence on MAX density matrix=1.00D-06.
 Requested convergence on             energy=1.00D-06.
 No special actions if energy rises.
 SCF Done:  E(RB3LYP) =  -1248.78704734     A.U. after   14 cycles
             Convg  =    0.5744D-08             -V/T =  2.0029
 Calling FoFJK, ICntrl=      2127 FMM=F ISym2X=0 I1Cent= 0 IOpClX= 0 NMat=1 NMatS=1 NMatT=0.
 ***** Axes restored to original set *****
 -------------------------------------------------------------------
 Center     Atomic                   Forces (Hartrees/Bohr)
 Number     Number              X              Y              Z
 -------------------------------------------------------------------
      1        6           0.000306100    0.000012809   -0.000746918
      2        6          -0.000552589    0.000038328   -0.000350658
      3        6           0.000090374    0.000357301   -0.000007798
      4        6           0.000386389    0.000206106    0.000105909
      5        6           0.000400694    0.000358063    0.000281047
      6        6          -0.000128329    0.002376641   -0.000772577
      7        6          -0.000035316   -0.005540828    0.002444859
      8        8           0.004105274    0.000770621   -0.000207811
      9        7          -0.000455939    0.000550947   -0.000758551
     10        6           0.018795851    0.006604468   -0.003727214
     11       16          -0.011675445   -0.004657968    0.003053926
     12        6           0.008841742    0.002899137   -0.001808162
     13        6          -0.007830001    0.005727417   -0.000986087
     14        7          -0.004919241   -0.012538370    0.004346128
     15        8           0.001848377   -0.001313656    0.001813888
     16        7          -0.001127057   -0.002552922   -0.000111554
     17        8          -0.003278453   -0.000783548    0.000970744
     18        8          -0.000099650    0.006461315   -0.001775831
     19        1           0.000639178   -0.000424906    0.000118502
     20        1           0.000062896   -0.000540028    0.000198973
     21        1          -0.000224649   -0.000699031    0.000044612
     22        1          -0.000729098   -0.000176227   -0.000373776
     23        1           0.000332311   -0.000174142    0.000281027
     24        1           0.000728073    0.000711154   -0.000358817
     25        1          -0.005481492    0.002327317   -0.001673860
 -------------------------------------------------------------------
 Cartesian Forces:  Max     0.018795851 RMS     0.003902059

 GradGradGradGradGradGradGradGradGradGradGradGradGradGradGradGradGradGrad
 Berny optimization.
 Using GEDIIS/GDIIS optimizer.
 Internal  Forces:  Max     0.011332153 RMS     0.002070311
 Search for a local minimum.
 Step number   5 out of a maximum of  130
 All quantities printed in internal units (Hartrees-Bohrs-Radians)
 Mixed Optimization -- RFO/linear search
 Update second derivatives using D2CorX and points    3    4    5
 DE= -4.45D-03 DEPred=-3.61D-03 R= 1.23D+00
 SS=  1.41D+00  RLast= 2.23D-01 DXNew= 1.4270D+00 6.6918D-01
 Trust test= 1.23D+00 RLast= 2.23D-01 DXMaxT set to 8.49D-01
 ITU=  1  1  0  1  0
 Use linear search instead of GDIIS.
     Eigenvalues ---    0.02142   0.02201   0.02311   0.02335   0.02423
     Eigenvalues ---    0.02477   0.02617   0.02629   0.02732   0.02792
     Eigenvalues ---    0.02817   0.02846   0.02897   0.02899   0.02918
     Eigenvalues ---    0.03003   0.03237   0.03374   0.03524   0.03526
     Eigenvalues ---    0.03534   0.04199   0.04472   0.15783   0.15999
     Eigenvalues ---    0.16000   0.16002   0.16050   0.16132   0.16783
     Eigenvalues ---    0.21942   0.22164   0.22471   0.22850   0.24123
     Eigenvalues ---    0.24509   0.24990   0.24999   0.25000   0.25000
     Eigenvalues ---    0.25527   0.25740   0.29710   0.33233   0.33321
     Eigenvalues ---    0.33438   0.33572   0.33760   0.37757   0.46509
     Eigenvalues ---    0.47771   0.49817   0.50916   0.51748   0.52608
     Eigenvalues ---    0.53808   0.54446   0.54815   0.56311   0.56668
     Eigenvalues ---    0.57085   0.57742   0.62835   0.68003   0.69790
     Eigenvalues ---    0.77518   0.80523   0.85772   1.03562
 RFO step:  Lambda=-1.37180671D-03 EMin= 2.14167464D-02
 Quartic linear search produced a step of  0.43750.
 Iteration  1 RMS(Cart)=  0.02933124 RMS(Int)=  0.00057035
 Iteration  2 RMS(Cart)=  0.00080326 RMS(Int)=  0.00013738
 Iteration  3 RMS(Cart)=  0.00000097 RMS(Int)=  0.00013738
 Variable       Old X    -DE/DX   Delta X   Delta X   Delta X     New X
                                 (Linear)    (Quad)   (Total)
    R1        2.65208   0.00039  -0.00074   0.00197   0.00119   2.65326
    R2        2.68277   0.00066  -0.00637   0.00168  -0.00505   2.67772
    R3        2.53693  -0.00070  -0.00217  -0.00276  -0.00502   2.53191
    R4        2.61123  -0.00014  -0.00558   0.00241  -0.00312   2.60811
    R5        2.04462   0.00071   0.00022   0.00154   0.00177   2.04639
    R6        2.64675   0.00000  -0.00454   0.00360  -0.00085   2.64590
    R7        2.04697   0.00057   0.00054   0.00130   0.00184   2.04881
    R8        2.61107   0.00073  -0.00488   0.00331  -0.00153   2.60954
    R9        2.04409   0.00067   0.00011   0.00148   0.00159   2.04568
   R10        2.66461   0.00054  -0.00520   0.00115  -0.00409   2.66052
   R11        2.04735   0.00075  -0.00158   0.00452   0.00294   2.05029
   R12        2.81290  -0.00082  -0.00198  -0.00405  -0.00623   2.80667
   R13        2.30208   0.00243  -0.00656   0.00547  -0.00103   2.30105
   R14        2.64959   0.00105   0.00001   0.00369   0.00371   2.65330
   R15        3.43818  -0.00398  -0.06284  -0.06900  -0.13154   3.30664
   R16        2.60344   0.00195  -0.01180   0.00619  -0.00561   2.59783
   R17        1.90348   0.00003  -0.00273   0.00291   0.00018   1.90366
   R18        3.27747   0.01133   0.01992   0.02113   0.04105   3.31852
   R19        2.49888  -0.00932  -0.01747  -0.01067  -0.02813   2.47075
   R20        3.27268   0.00624   0.01661   0.01418   0.03078   3.30346
   R21        2.59738  -0.00388  -0.02488  -0.00304  -0.02792   2.56946
   R22        2.68316   0.00555   0.01403   0.01005   0.02408   2.70724
   R23        2.54857   0.00717   0.00367   0.01085   0.01453   2.56311
   R24        2.04102   0.00095   0.00092   0.00230   0.00321   2.04423
   R25        1.83979   0.00151   0.00247   0.00519   0.00790   1.84769
   R26        2.32532   0.00342  -0.00373   0.00390   0.00016   2.32548
   R27        2.31075   0.00662  -0.00576   0.01011   0.00435   2.31510
    A1        2.08700   0.00045  -0.00087   0.00083   0.00004   2.08703
    A2        2.02470   0.00042   0.00328   0.00944   0.01317   2.03787
    A3        2.17148  -0.00088  -0.00240  -0.01024  -0.01322   2.15826
    A4        2.10861  -0.00005  -0.00155  -0.00235  -0.00402   2.10460
    A5        2.05032   0.00034  -0.00193   0.00307   0.00120   2.05152
    A6        2.12418  -0.00030   0.00347  -0.00069   0.00284   2.12702
    A7        2.10189  -0.00004   0.00173   0.00089   0.00262   2.10451
    A8        2.08614   0.00013  -0.00019   0.00006  -0.00013   2.08601
    A9        2.09511  -0.00009  -0.00155  -0.00094  -0.00250   2.09262
   A10        2.07944   0.00022  -0.00068   0.00159   0.00091   2.08034
   A11        2.10777  -0.00041  -0.00065  -0.00197  -0.00262   2.10515
   A12        2.09597   0.00019   0.00133   0.00038   0.00170   2.09767
   A13        2.13049   0.00004  -0.00035  -0.00388  -0.00438   2.12612
   A14        2.04789  -0.00025   0.00199   0.00517   0.00722   2.05510
   A15        2.10453   0.00021  -0.00171  -0.00137  -0.00303   2.10150
   A16        2.05833  -0.00062   0.00157   0.00304   0.00476   2.06309
   A17        2.07027   0.00057  -0.00869   0.00057  -0.00882   2.06145
   A18        2.15458   0.00005   0.00712  -0.00360   0.00406   2.15865
   A19        2.14742   0.00083  -0.00264   0.00210  -0.00099   2.14642
   A20        2.01245   0.00134   0.00547  -0.00753  -0.00186   2.01059
   A21        2.12309  -0.00217  -0.00286   0.00567   0.00301   2.12610
   A22        2.22756   0.00145  -0.00406   0.00938   0.00528   2.23284
   A23        2.03454  -0.00111  -0.00358  -0.00661  -0.01022   2.02432
   A24        2.02089  -0.00033   0.00756  -0.00292   0.00461   2.02549
   A25        2.06599   0.00014  -0.00614  -0.00327  -0.00942   2.05658
   A26        2.18433   0.00295   0.00605   0.01203   0.01808   2.20241
   A27        2.03285  -0.00309   0.00011  -0.00878  -0.00867   2.02418
   A28        1.52523  -0.00050  -0.00862  -0.00197  -0.01062   1.51461
   A29        1.92946  -0.00007   0.00088   0.00494   0.00581   1.93527
   A30        2.12290  -0.00002  -0.00912  -0.00183  -0.01095   2.11195
   A31        2.23082   0.00009   0.00825  -0.00310   0.00515   2.23597
   A32        2.02612  -0.00128   0.00685  -0.00986  -0.00300   2.02312
   A33        2.14989   0.00116  -0.00472   0.01013   0.00540   2.15529
   A34        2.10718   0.00013  -0.00213  -0.00027  -0.00240   2.10477
   A35        1.91112   0.00495   0.00078   0.01568   0.01648   1.92760
   A36        1.91957  -0.00293  -0.00066  -0.03226  -0.03324   1.88633
   A37        2.04121   0.00035   0.00088  -0.00158  -0.00087   2.04035
   A38        2.05145   0.00089  -0.00144   0.00026  -0.00135   2.05010
   A39        2.19050  -0.00123   0.00055   0.00158   0.00196   2.19246
    D1        0.02671  -0.00002   0.00358  -0.00345   0.00013   0.02685
    D2       -3.12693   0.00004   0.00240   0.00001   0.00243  -3.12450
    D3       -3.11097  -0.00027   0.00111  -0.01163  -0.01061  -3.12158
    D4        0.01857  -0.00020  -0.00008  -0.00817  -0.00832   0.01025
    D5       -0.03892   0.00002  -0.00561   0.00403  -0.00158  -0.04050
    D6        3.10410  -0.00001  -0.00609   0.00244  -0.00362   3.10048
    D7        3.09842   0.00029  -0.00288   0.01299   0.01001   3.10843
    D8       -0.04175   0.00026  -0.00336   0.01139   0.00797  -0.03378
    D9        3.11448  -0.00031  -0.02956  -0.00679  -0.03634   3.07814
   D10       -0.02299  -0.00058  -0.03218  -0.01544  -0.04761  -0.07060
   D11        0.00035   0.00004   0.00071   0.00107   0.00176   0.00212
   D12        3.13252   0.00004  -0.00111   0.00238   0.00126   3.13378
   D13       -3.12867  -0.00004   0.00197  -0.00256  -0.00062  -3.12929
   D14        0.00350  -0.00004   0.00015  -0.00126  -0.00112   0.00238
   D15       -0.01419  -0.00003  -0.00284   0.00052  -0.00232  -0.01651
   D16        3.12359  -0.00008  -0.00309  -0.00149  -0.00458   3.11901
   D17        3.13687  -0.00003  -0.00102  -0.00079  -0.00182   3.13504
   D18       -0.00853  -0.00008  -0.00126  -0.00281  -0.00409  -0.01262
   D19        0.00069   0.00001   0.00066   0.00030   0.00098   0.00167
   D20        3.11721  -0.00014  -0.00333  -0.00324  -0.00660   3.11062
   D21       -3.13712   0.00007   0.00091   0.00231   0.00324  -3.13388
   D22       -0.02060  -0.00008  -0.00308  -0.00123  -0.00434  -0.02493
   D23        0.02573  -0.00002   0.00356  -0.00259   0.00095   0.02668
   D24       -3.11737   0.00002   0.00403  -0.00091   0.00311  -3.11426
   D25       -3.08999   0.00014   0.00765   0.00097   0.00859  -3.08140
   D26        0.05010   0.00018   0.00812   0.00265   0.01074   0.06084
   D27        0.13869   0.00049   0.00398   0.01906   0.02299   0.16168
   D28       -2.98053   0.00031   0.00569   0.00714   0.01281  -2.96771
   D29       -3.00139   0.00046   0.00349   0.01736   0.02083  -2.98056
   D30        0.16258   0.00027   0.00520   0.00544   0.01065   0.17323
   D31       -3.07647   0.00026   0.00215   0.01285   0.01504  -3.06143
   D32        0.08747   0.00049   0.00851   0.02087   0.02932   0.11679
   D33        0.08716   0.00004   0.00383   0.00117   0.00505   0.09221
   D34       -3.03209   0.00027   0.01019   0.00918   0.01933  -3.01276
   D35       -3.12278   0.00037   0.00899   0.01521   0.02424  -3.09854
   D36        0.02295   0.00046   0.00641   0.02015   0.02661   0.04956
   D37       -0.00338   0.00014   0.00263   0.00721   0.00979   0.00641
   D38       -3.14084   0.00023   0.00005   0.01215   0.01216  -3.12868
   D39       -3.13906   0.00009  -0.00303   0.00467   0.00164  -3.13742
   D40       -0.00124   0.00002  -0.00063   0.00020  -0.00042  -0.00167
   D41        3.13768  -0.00006   0.00300  -0.00349  -0.00048   3.13720
   D42        0.00015   0.00002   0.00050   0.00136   0.00185   0.00200
   D43        0.00193  -0.00005   0.00058  -0.00167  -0.00110   0.00083
   D44        3.13943   0.00001   0.00151   0.00001   0.00147   3.14090
   D45       -0.00240   0.00008  -0.00047   0.00295   0.00247   0.00007
   D46        3.14028   0.00000   0.00024  -0.00043  -0.00020   3.14008
   D47       -3.13958   0.00002  -0.00139   0.00114  -0.00029  -3.13987
   D48        0.00309  -0.00006  -0.00068  -0.00224  -0.00295   0.00015
   D49        0.00212   0.00034  -0.00345   0.01556   0.01211   0.01424
   D50       -3.13191  -0.00050   0.00119  -0.02040  -0.01919   3.13208
   D51        3.13887   0.00041  -0.00239   0.01756   0.01516  -3.12916
   D52        0.00483  -0.00043   0.00225  -0.01839  -0.01615  -0.01132
   D53        0.00146  -0.00006   0.00000  -0.00276  -0.00278  -0.00131
   D54       -3.14118   0.00001  -0.00069   0.00053  -0.00019  -3.14137
         Item               Value     Threshold  Converged?
 Maximum Force            0.011332     0.000450     NO 
 RMS     Force            0.002070     0.000300     NO 
 Maximum Displacement     0.122259     0.001800     NO 
 RMS     Displacement     0.029292     0.001200     NO 
 Predicted change in Energy=-1.153972D-03
 GradGradGradGradGradGradGradGradGradGradGradGradGradGradGradGradGradGrad

                          Input orientation:                          
 ---------------------------------------------------------------------
 Center     Atomic      Atomic             Coordinates (Angstroms)
 Number     Number       Type             X           Y           Z
 ---------------------------------------------------------------------
      1          6           0        3.220316   -1.498759    0.573025
      2          6           0        3.617250   -2.796925    0.931573
      3          6           0        2.684888   -3.806682    1.057694
      4          6           0        1.326848   -3.555036    0.827861
      5          6           0        0.926091   -2.277045    0.491651
      6          6           0        1.846124   -1.218193    0.371196
      7          6           0        1.457380    0.177657    0.045039
      8          8           0        2.268207    1.047713   -0.216246
      9          7           0        0.077545    0.435898    0.072708
     10          6           0       -0.571472    1.599179   -0.266978
     11         16           0       -2.315524    1.652912   -0.068908
     12          6           0       -2.235479    3.289375   -0.678404
     13          6           0       -0.953008    3.636908   -0.966973
     14          7           0       -0.014691    2.685044   -0.736393
     15          8           0        4.191053   -0.583594    0.449406
     16          7           0       -3.420050    4.082208   -0.821860
     17          8           0       -4.482570    3.562214   -0.482723
     18          8           0       -3.287763    5.224073   -1.245546
     19          1           0        4.673782   -2.970781    1.093394
     20          1           0        3.011377   -4.804500    1.328290
     21          1           0        0.597629   -4.351252    0.906262
     22          1           0       -0.127523   -2.114665    0.289957
     23          1           0       -0.505052   -0.313463    0.410111
     24          1           0       -0.670609    4.604962   -1.358542
     25          1           0        3.784151    0.250751    0.142306
 ---------------------------------------------------------------------
                    Distance matrix (angstroms):
                    1          2          3          4          5
     1  C    0.000000
     2  C    1.404046   0.000000
     3  C    2.418284   1.380150   0.000000
     4  C    2.806856   2.414835   1.400151   0.000000
     5  C    2.424009   2.775994   2.398659   1.380907   0.000000
     6  C    1.416988   2.437889   2.806258   2.437012   1.407884
     7  C    2.489395   3.781417   4.290362   3.816130   2.550939
     8  O    2.830898   4.233042   5.036040   4.812652   3.654642
     9  N    3.724276   4.870144   5.076212   4.249538   2.873257
    10  C    4.967945   6.189316   6.448409   5.600734   4.224135
    11  S    6.402393   7.483302   7.488693   6.418238   5.125119
    12  C    7.366003   8.595900   8.807842   7.861613   6.507655
    13  C    6.794359   8.117015   8.528810   7.755206   6.374436
    14  N    5.448308   6.784179   7.255962   6.571546   5.197642
    15  O    1.339828   2.336786   3.609272   4.144438   3.678251
    16  N    8.785634   9.996028  10.150743   9.142325   7.813728
    17  O    9.276989  10.394516  10.394517   9.280206   8.018726
    18  O    9.531986  10.805343  11.069418  10.132443   8.777311
    19  H    2.133118   1.082900   2.157708   3.407907   3.858569
    20  H    3.397352   2.134203   1.084185   2.156207   3.381776
    21  H    3.889248   3.396274   2.162438   1.082528   2.140590
    22  H    3.415771   3.860113   3.370757   2.116413   1.084965
    23  H    3.912779   4.840752   4.774691   3.746755   2.431147
    24  H    7.491707   8.855410   9.373010   8.680769   7.303060
    25  H    1.887913   3.152638   4.302218   4.581740   3.831488
                    6          7          8          9         10
     6  C    0.000000
     7  C    1.485226   0.000000
     8  O    2.378565   1.217665   0.000000
     9  N    2.439874   1.404064   2.292774   0.000000
    10  C    3.766911   2.496861   2.893176   1.374711   0.000000
    11  S    5.075061   4.052673   4.625858   2.688486   1.756085
    12  C    6.170844   4.882966   5.051913   3.749210   2.407271
    13  C    5.761757   4.335961   4.200446   3.519863   2.188128
    14  N    4.463703   3.010750   2.857102   2.392030   1.307463
    15  O    2.430539   2.866354   2.607986   4.254669   5.287659
    16  N    7.566387   6.307642   6.475430   5.131179   3.819388
    17  O    7.977082   6.856877   7.208795   5.556708   4.381409
    18  O    8.394846   7.046155   7.026396   5.999142   4.634187
    19  H    3.404230   4.621359   4.863151   5.811425   7.088570
    20  H    3.890429   5.374340   6.098056   6.135603   7.509246
    21  H    3.414834   4.689551   5.761916   4.886932   6.176642
    22  H    2.169227   2.797614   3.999550   2.568000   3.781521
    23  H    2.519540   2.055630   3.152157   1.007374   2.030039
    24  H    6.575338   5.108758   4.753473   4.470940   3.199386
    25  H    2.442567   2.329951   1.749798   3.711880   4.577906
                   11         12         13         14         15
    11  S    0.000000
    12  C    1.748114   0.000000
    13  C    2.568893   1.359699   0.000000
    14  N    2.608575   2.302277   1.356337   0.000000
    15  O    6.899720   7.587631   6.802950   5.456958   0.000000
    16  N    2.772795   1.432610   2.511104   3.681826   9.017466
    17  O    2.917665   2.272037   3.563409   4.560233   9.658588
    18  O    3.883673   2.274205   2.836860   4.173596   9.619487
    19  H    8.460489   9.490348   8.920058   7.570882   2.519208
    20  H    8.486825   9.852265   9.604267   8.337462   4.469913
    21  H    6.744435   8.301617   8.350101   7.251394   5.226534
    22  H    4.371586   5.880889   5.944905   4.909515   4.584724
    23  H    2.715492   4.142424   4.207428   3.247456   4.704032
    24  H    3.617112   2.154571   1.081760   2.122118   7.336589
    25  H    6.262324   6.792845   5.927667   4.596640   0.977758
                   16         17         18         19         20
    16  N    0.000000
    17  O    1.230592   0.000000
    18  O    1.225099   2.184317   0.000000
    19  H   10.905180  11.357947  11.662438   0.000000
    20  H   11.178549  11.377210  12.119243   2.486221   0.000000
    21  H    9.500073   9.505822  10.555254   4.307638   2.491931
    22  H    7.104794   7.196557   8.136459   4.942770   4.262163
    23  H    5.416353   5.624827   6.414747   5.860763   5.777347
    24  H    2.849689   4.047892   2.691757   9.589911  10.455336
    25  H    8.216459   8.927213   8.756257   3.474806   5.249695
                   21         22         23         24         25
    21  H    0.000000
    22  H    2.430637   0.000000
    23  H    4.214951   1.844260   0.000000
    24  H    9.324780   6.940164   5.229383   0.000000
    25  H    5.649423   4.573641   4.334435   6.407542   0.000000
 Stoichiometry    C10H7N3O4S
 Framework group  C1[X(C10H7N3O4S)]
 Deg. of freedom    69
 Full point group                 C1      NOp   1
 Largest Abelian subgroup         C1      NOp   1
 Largest concise Abelian subgroup C1      NOp   1
                         Standard orientation:                         
 ---------------------------------------------------------------------
 Center     Atomic      Atomic             Coordinates (Angstroms)
 Number     Number       Type             X           Y           Z
 ---------------------------------------------------------------------
      1          6           0       -3.864421    0.724754   -0.096686
      2          6           0       -5.120296    0.097776   -0.128692
      3          6           0       -5.225891   -1.270679    0.016197
      4          6           0       -4.082655   -2.057810    0.200214
      5          6           0       -2.842345   -1.450934    0.215660
      6          6           0       -2.694355   -0.060294    0.053312
      7          6           0       -1.380000    0.630940    0.029555
      8          8           0       -1.268126    1.843240    0.052393
      9          7           0       -0.261042   -0.214571   -0.037084
     10          6           0        1.067245    0.135881    0.014568
     11         16           0        2.259616   -1.141473   -0.159943
     12          6           0        3.474269    0.102368    0.022756
     13          6           0        2.897437    1.321761    0.193431
     14          7           0        1.541251    1.341718    0.189886
     15          8           0       -3.852754    2.058733   -0.221193
     16          7           0        4.870085   -0.218097   -0.014276
     17          8           0        5.165690   -1.398910   -0.194985
     18          8           0        5.665298    0.705472    0.110313
     19          1           0       -5.991212    0.727629   -0.260844
     20          1           0       -6.204920   -1.736031   -0.003941
     21          1           0       -4.166402   -3.128676    0.334743
     22          1           0       -1.974806   -2.078946    0.389228
     23          1           0       -0.455350   -1.194371   -0.167618
     24          1           0        3.461164    2.235250    0.327419
     25          1           0       -2.929170    2.364507   -0.123707
 ---------------------------------------------------------------------
 Rotational constants (GHZ):      1.2874081      0.1512091      0.1357017
 Standard basis: 6-311+G(d,p) (5D, 7F)
 There are   446 symmetry adapted basis functions of A   symmetry.
 Integral buffers will be    262144 words long.
 Raffenetti 2 integral format.
 Two-electron integral symmetry is turned on.
   446 basis functions,   718 primitive gaussians,   464 cartesian basis functions
    68 alpha electrons       68 beta electrons
       nuclear repulsion energy      1335.8133309327 Hartrees.
 NAtoms=   25 NActive=   25 NUniq=   25 SFac= 1.00D+00 NAtFMM=   50 NAOKFM=F Big=F
 One-electron integrals computed using PRISM.
 NBasis=   446 RedAO= T  NBF=   446
 NBsUse=   446 1.00D-06 NBFU=   446
 Initial guess read from the read-write file.
 B after Tr=     0.000000    0.000000    0.000000
         Rot=    1.000000    0.000000    0.000000    0.000000 Ang=   0.00 deg.
 Initial guess orbital symmetries:
       Occupied  (A) (A) (A) (A) (A) (A) (A) (A) (A) (A) (A) (A)
                 (A) (A) (A) (A) (A) (A) (A) (A) (A) (A) (A) (A)
                 (A) (A) (A) (A) (A) (A) (A) (A) (A) (A) (A) (A)
                 (A) (A) (A) (A) (A) (A) (A) (A) (A) (A) (A) (A)
                 (A) (A) (A) (A) (A) (A) (A) (A) (A) (A) (A) (A)
                 (A) (A) (A) (A) (A) (A) (A) (A)
       Virtual   (A) (A) (A) (A) (A) (A) (A) (A) (A) (A) (A) (A)
                 (A) (A) (A) (A) (A) (A) (A) (A) (A) (A) (A) (A)
                 (A) (A) (A) (A) (A) (A) (A) (A) (A) (A) (A) (A)
                 (A) (A) (A) (A) (A) (A) (A) (A) (A) (A) (A) (A)
                 (A) (A) (A) (A) (A) (A) (A) (A) (A) (A) (A) (A)
                 (A) (A) (A) (A) (A) (A) (A) (A) (A) (A) (A) (A)
                 (A) (A) (A) (A) (A) (A) (A) (A) (A) (A) (A) (A)
                 (A) (A) (A) (A) (A) (A) (A) (A) (A) (A) (A) (A)
                 (A) (A) (A) (A) (A) (A) (A) (A) (A) (A) (A) (A)
                 (A) (A) (A) (A) (A) (A) (A) (A) (A) (A) (A) (A)
                 (A) (A) (A) (A) (A) (A) (A) (A) (A) (A) (A) (A)
                 (A) (A) (A) (A) (A) (A) (A) (A) (A) (A) (A) (A)
                 (A) (A) (A) (A) (A) (A) (A) (A) (A) (A) (A) (A)
                 (A) (A) (A) (A) (A) (A) (A) (A) (A) (A) (A) (A)
                 (A) (A) (A) (A) (A) (A) (A) (A) (A) (A) (A) (A)
                 (A) (A) (A) (A) (A) (A) (A) (A) (A) (A) (A) (A)
                 (A) (A) (A) (A) (A) (A) (A) (A) (A) (A) (A) (A)
                 (A) (A) (A) (A) (A) (A) (A) (A) (A) (A) (A) (A)
                 (A) (A) (A) (A) (A) (A) (A) (A) (A) (A) (A) (A)
                 (A) (A) (A) (A) (A) (A) (A) (A) (A) (A) (A) (A)
                 (A) (A) (A) (A) (A) (A) (A) (A) (A) (A) (A) (A)
                 (A) (A) (A) (A) (A) (A) (A) (A) (A) (A) (A) (A)
                 (A) (A) (A) (A) (A) (A) (A) (A) (A) (A) (A) (A)
                 (A) (A) (A) (A) (A) (A) (A) (A) (A) (A) (A) (A)
                 (A) (A) (A) (A) (A) (A) (A) (A) (A) (A) (A) (A)
                 (A) (A) (A) (A) (A) (A) (A) (A) (A) (A) (A) (A)
                 (A) (A) (A) (A) (A) (A) (A) (A) (A) (A) (A) (A)
                 (A) (A) (A) (A) (A) (A) (A) (A) (A) (A) (A) (A)
                 (A) (A) (A) (A) (A) (A) (A) (A) (A) (A) (A) (A)
                 (A) (A) (A) (A) (A) (A) (A) (A) (A) (A) (A) (A)
                 (A) (A) (A) (A) (A) (A) (A) (A) (A) (A) (A) (A)
                 (A) (A) (A) (A) (A) (A)
 Harris functional with IExCor=  402 diagonalized for initial guess.
 ExpMin= 4.05D-02 ExpMax= 9.34D+04 ExpMxC= 3.17D+03 IAcc=2 IRadAn=         0 AccDes= 0.00D+00
 HarFok:  IExCor=  402 AccDes= 0.00D+00 IRadAn=         0 IDoV= 1
 ScaDFX=  1.000000  1.000000  1.000000  1.000000
 FoFCou: FMM=F IPFlag=           0 FMFlag=      100000 FMFlg1=           0
         NFxFlg=           0 DoJE=T BraDBF=F KetDBF=T FulRan=T
         Omega=  0.000000  0.000000  1.000000  0.000000  0.000000 ICntrl=     500 IOpCl=  0
         NMat0=    1 NMatS0=    1 NMatT0=    0 NMatD0=    1 NMtDS0=    0 NMtDT0=    0
         I1Cent=           4 NGrid=           0.
 Petite list used in FoFCou.
 Requested convergence on RMS density matrix=1.00D-08 within 128 cycles.
 Requested convergence on MAX density matrix=1.00D-06.
 Requested convergence on             energy=1.00D-06.
 No special actions if energy rises.
 SCF Done:  E(RB3LYP) =  -1248.78828991     A.U. after   15 cycles
             Convg  =    0.4001D-08             -V/T =  2.0029
 Calling FoFJK, ICntrl=      2127 FMM=F ISym2X=0 I1Cent= 0 IOpClX= 0 NMat=1 NMatS=1 NMatT=0.
 ***** Axes restored to original set *****
 -------------------------------------------------------------------
 Center     Atomic                   Forces (Hartrees/Bohr)
 Number     Number              X              Y              Z
 -------------------------------------------------------------------
      1        6           0.001875129   -0.001989048    0.000841132
      2        6           0.000861782    0.001573178   -0.000322080
      3        6           0.000413197   -0.001662252    0.000446930
      4        6          -0.001028934   -0.000844828    0.000151226
      5        6          -0.001422628    0.000029309   -0.000373345
      6        6          -0.000565429    0.003474950   -0.000640326
      7        6          -0.004579067   -0.006775021    0.001232359
      8        8           0.003991650    0.003782690   -0.000698278
      9        7           0.003240302   -0.001363977    0.000098185
     10        6           0.003793202    0.002998001   -0.001241359
     11       16          -0.005273697    0.000999532    0.000547875
     12        6          -0.006778528   -0.003844605    0.001306868
     13        6           0.003209947    0.005864316   -0.002833462
     14        7           0.001328157   -0.003189114    0.000850157
     15        8           0.000989190   -0.001096073    0.000361762
     16        7           0.002634663   -0.001013175    0.003898482
     17        8          -0.000888792   -0.000097290   -0.001280549
     18        8          -0.000483477    0.001415575   -0.001834784
     19        1           0.000000138   -0.000446473    0.000046864
     20        1          -0.000071588    0.000003397   -0.000008539
     21        1           0.000022323   -0.000159981    0.000017293
     22        1           0.000140409   -0.000817390    0.000020999
     23        1          -0.000296960    0.000377230    0.000126415
     24        1           0.000563150   -0.000450787    0.000115275
     25        1          -0.001674138    0.003231836   -0.000829101
 -------------------------------------------------------------------
 Cartesian Forces:  Max     0.006778528 RMS     0.002232750

 GradGradGradGradGradGradGradGradGradGradGradGradGradGradGradGradGradGrad
 Berny optimization.
 Using GEDIIS/GDIIS optimizer.
 Internal  Forces:  Max     0.006153636 RMS     0.001280801
 Search for a local minimum.
 Step number   6 out of a maximum of  130
 All quantities printed in internal units (Hartrees-Bohrs-Radians)
 Mixed Optimization -- RFO/linear search
 Update second derivatives using D2CorX and points    4    5    6
 DE= -1.24D-03 DEPred=-1.15D-03 R= 1.08D+00
 SS=  1.41D+00  RLast= 1.87D-01 DXNew= 1.4270D+00 5.6229D-01
 Trust test= 1.08D+00 RLast= 1.87D-01 DXMaxT set to 8.49D-01
 ITU=  1  1  1  0  1  0
 Use linear search instead of GDIIS.
     Eigenvalues ---    0.01977   0.02211   0.02305   0.02347   0.02383
     Eigenvalues ---    0.02472   0.02620   0.02630   0.02733   0.02782
     Eigenvalues ---    0.02816   0.02846   0.02896   0.02900   0.02918
     Eigenvalues ---    0.03001   0.03232   0.03373   0.03407   0.03520
     Eigenvalues ---    0.03532   0.04192   0.04447   0.15865   0.15999
     Eigenvalues ---    0.16001   0.16003   0.16099   0.16181   0.17139
     Eigenvalues ---    0.21986   0.22064   0.22635   0.22856   0.24384
     Eigenvalues ---    0.24545   0.24993   0.25000   0.25000   0.25225
     Eigenvalues ---    0.25541   0.26302   0.31256   0.33233   0.33323
     Eigenvalues ---    0.33439   0.33639   0.33769   0.35802   0.46518
     Eigenvalues ---    0.47700   0.49786   0.50944   0.51751   0.52590
     Eigenvalues ---    0.54146   0.54485   0.55266   0.56429   0.56582
     Eigenvalues ---    0.57658   0.60352   0.62904   0.66350   0.70557
     Eigenvalues ---    0.76281   0.80809   0.86118   1.05661
 RFO step:  Lambda=-6.42590950D-04 EMin= 1.97662276D-02
 Quartic linear search produced a step of  0.04097.
 Iteration  1 RMS(Cart)=  0.03051065 RMS(Int)=  0.00044040
 Iteration  2 RMS(Cart)=  0.00048333 RMS(Int)=  0.00013383
 Iteration  3 RMS(Cart)=  0.00000022 RMS(Int)=  0.00013383
 Variable       Old X    -DE/DX   Delta X   Delta X   Delta X     New X
                                 (Linear)    (Quad)   (Total)
    R1        2.65326   0.00025   0.00005   0.00032   0.00037   2.65363
    R2        2.67772   0.00279  -0.00021   0.00266   0.00244   2.68016
    R3        2.53191   0.00145  -0.00021   0.00154   0.00133   2.53324
    R4        2.60811   0.00151  -0.00013   0.00130   0.00118   2.60928
    R5        2.04639   0.00008   0.00007   0.00028   0.00035   2.04674
    R6        2.64590   0.00112  -0.00003   0.00135   0.00132   2.64722
    R7        2.04881  -0.00003   0.00008   0.00015   0.00022   2.04903
    R8        2.60954   0.00131  -0.00006   0.00117   0.00111   2.61065
    R9        2.04568   0.00010   0.00007   0.00034   0.00041   2.04609
   R10        2.66052   0.00237  -0.00017   0.00230   0.00214   2.66265
   R11        2.05029  -0.00026   0.00012  -0.00026  -0.00014   2.05015
   R12        2.80667  -0.00034  -0.00026  -0.00315  -0.00341   2.80326
   R13        2.30105   0.00520  -0.00004   0.00401   0.00397   2.30502
   R14        2.65330  -0.00073   0.00015  -0.00089  -0.00073   2.65256
   R15        3.30664  -0.00151  -0.00539  -0.05205  -0.05743   3.24921
   R16        2.59783   0.00328  -0.00023   0.00251   0.00228   2.60010
   R17        1.90366  -0.00007   0.00001   0.00000   0.00000   1.90366
   R18        3.31852   0.00556   0.00168   0.01613   0.01781   3.33633
   R19        2.47075  -0.00072  -0.00115  -0.00735  -0.00850   2.46225
   R20        3.30346  -0.00058   0.00126   0.00736   0.00863   3.31209
   R21        2.56946   0.00615  -0.00114   0.00331   0.00217   2.57163
   R22        2.70724  -0.00095   0.00099   0.00472   0.00570   2.71294
   R23        2.56311   0.00288   0.00060   0.00594   0.00653   2.56964
   R24        2.04423  -0.00030   0.00013  -0.00056  -0.00043   2.04380
   R25        1.84769   0.00249   0.00032   0.00668   0.00701   1.85471
   R26        2.32548   0.00045   0.00001  -0.00065  -0.00064   2.32484
   R27        2.31510   0.00190   0.00018   0.00152   0.00170   2.31680
    A1        2.08703   0.00017   0.00000  -0.00010  -0.00009   2.08694
    A2        2.03787  -0.00003   0.00054   0.00499   0.00554   2.04341
    A3        2.15826  -0.00015  -0.00054  -0.00490  -0.00545   2.15281
    A4        2.10460   0.00034  -0.00016  -0.00029  -0.00046   2.10414
    A5        2.05152   0.00028   0.00005   0.00201   0.00206   2.05359
    A6        2.12702  -0.00062   0.00012  -0.00171  -0.00159   2.12543
    A7        2.10451  -0.00001   0.00011   0.00055   0.00066   2.10517
    A8        2.08601   0.00008  -0.00001   0.00039   0.00039   2.08640
    A9        2.09262  -0.00006  -0.00010  -0.00095  -0.00105   2.09157
   A10        2.08034   0.00012   0.00004   0.00055   0.00059   2.08093
   A11        2.10515  -0.00019  -0.00011  -0.00121  -0.00132   2.10383
   A12        2.09767   0.00006   0.00007   0.00064   0.00071   2.09839
   A13        2.12612   0.00009  -0.00018  -0.00129  -0.00147   2.12465
   A14        2.05510  -0.00083   0.00030  -0.00162  -0.00133   2.05377
   A15        2.10150   0.00074  -0.00012   0.00280   0.00267   2.10417
   A16        2.06309  -0.00072   0.00020   0.00060   0.00080   2.06389
   A17        2.06145  -0.00027  -0.00036  -0.00587  -0.00625   2.05519
   A18        2.15865   0.00099   0.00017   0.00527   0.00545   2.16410
   A19        2.14642  -0.00053  -0.00004  -0.00434  -0.00441   2.14201
   A20        2.01059   0.00350  -0.00008   0.01076   0.01067   2.02126
   A21        2.12610  -0.00297   0.00012  -0.00657  -0.00647   2.11964
   A22        2.23284  -0.00066   0.00022  -0.00291  -0.00271   2.23013
   A23        2.02432   0.00074  -0.00042   0.00223   0.00179   2.02611
   A24        2.02549  -0.00008   0.00019   0.00033   0.00050   2.02600
   A25        2.05658   0.00076  -0.00039  -0.00129  -0.00167   2.05491
   A26        2.20241  -0.00090   0.00074  -0.00043   0.00031   2.20272
   A27        2.02418   0.00014  -0.00036   0.00171   0.00136   2.02554
   A28        1.51461   0.00015  -0.00043  -0.00502  -0.00545   1.50916
   A29        1.93527   0.00037   0.00024   0.00364   0.00388   1.93915
   A30        2.11195   0.00086  -0.00045  -0.00055  -0.00100   2.11095
   A31        2.23597  -0.00123   0.00021  -0.00309  -0.00288   2.23308
   A32        2.02312  -0.00125  -0.00012  -0.00325  -0.00337   2.01975
   A33        2.15529   0.00131   0.00022   0.00648   0.00670   2.16199
   A34        2.10477  -0.00006  -0.00010  -0.00323  -0.00333   2.10144
   A35        1.92760   0.00060   0.00068   0.00292   0.00359   1.93118
   A36        1.88633   0.00145  -0.00136   0.00282   0.00145   1.88779
   A37        2.04035   0.00065  -0.00004   0.00272   0.00184   2.04219
   A38        2.05010   0.00035  -0.00006  -0.00004  -0.00094   2.04917
   A39        2.19246  -0.00093   0.00008  -0.00099  -0.00176   2.19070
    D1        0.02685  -0.00006   0.00001  -0.00203  -0.00203   0.02482
    D2       -3.12450  -0.00004   0.00010  -0.00134  -0.00124  -3.12575
    D3       -3.12158  -0.00011  -0.00043  -0.00247  -0.00291  -3.12449
    D4        0.01025  -0.00008  -0.00034  -0.00178  -0.00213   0.00813
    D5       -0.04050   0.00005  -0.00006   0.00073   0.00067  -0.03983
    D6        3.10048   0.00016  -0.00015   0.00392   0.00376   3.10425
    D7        3.10843   0.00010   0.00041   0.00116   0.00156   3.10999
    D8       -0.03378   0.00020   0.00033   0.00435   0.00466  -0.02912
    D9        3.07814   0.00026  -0.00149  -0.00473  -0.00622   3.07192
   D10       -0.07060   0.00021  -0.00195  -0.00516  -0.00711  -0.07771
   D11        0.00212   0.00003   0.00007   0.00148   0.00155   0.00367
   D12        3.13378   0.00002   0.00005   0.00077   0.00082   3.13461
   D13       -3.12929   0.00000  -0.00003   0.00074   0.00071  -3.12857
   D14        0.00238  -0.00001  -0.00005   0.00003  -0.00002   0.00236
   D15       -0.01651   0.00003  -0.00009   0.00035   0.00026  -0.01626
   D16        3.11901  -0.00005  -0.00019  -0.00233  -0.00252   3.11650
   D17        3.13504   0.00004  -0.00007   0.00105   0.00098   3.13602
   D18       -0.01262  -0.00004  -0.00017  -0.00163  -0.00179  -0.01441
   D19        0.00167  -0.00006   0.00004  -0.00166  -0.00162   0.00005
   D20        3.11062  -0.00014  -0.00027  -0.00549  -0.00576   3.10486
   D21       -3.13388   0.00001   0.00013   0.00101   0.00115  -3.13273
   D22       -0.02493  -0.00006  -0.00018  -0.00281  -0.00299  -0.02792
   D23        0.02668   0.00001   0.00004   0.00110   0.00114   0.02782
   D24       -3.11426  -0.00010   0.00013  -0.00228  -0.00217  -3.11642
   D25       -3.08140   0.00012   0.00035   0.00511   0.00547  -3.07594
   D26        0.06084   0.00001   0.00044   0.00173   0.00217   0.06300
   D27        0.16168   0.00015   0.00094   0.00557   0.00651   0.16819
   D28       -2.96771   0.00052   0.00053   0.01885   0.01938  -2.94834
   D29       -2.98056   0.00026   0.00085   0.00895   0.00980  -2.97076
   D30        0.17323   0.00063   0.00044   0.02222   0.02266   0.19590
   D31       -3.06143  -0.00004   0.00062   0.00131   0.00193  -3.05950
   D32        0.11679   0.00021   0.00120   0.01320   0.01440   0.13119
   D33        0.09221   0.00030   0.00021   0.01440   0.01460   0.10681
   D34       -3.01276   0.00055   0.00079   0.02629   0.02707  -2.98568
   D35       -3.09854   0.00040   0.00099   0.02078   0.02177  -3.07676
   D36        0.04956   0.00045   0.00109   0.02206   0.02315   0.07271
   D37        0.00641   0.00016   0.00040   0.00892   0.00932   0.01573
   D38       -3.12868   0.00021   0.00050   0.01020   0.01070  -3.11798
   D39       -3.13742   0.00009   0.00007   0.00175   0.00181  -3.13561
   D40       -0.00167   0.00004  -0.00002   0.00060   0.00058  -0.00109
   D41        3.13720  -0.00012  -0.00002  -0.00276  -0.00278   3.13442
   D42        0.00200  -0.00007   0.00008  -0.00149  -0.00141   0.00059
   D43        0.00083   0.00000  -0.00005   0.00048   0.00044   0.00127
   D44        3.14090  -0.00004   0.00006  -0.00016  -0.00010   3.14080
   D45        0.00007  -0.00004   0.00010  -0.00147  -0.00137  -0.00130
   D46        3.14008   0.00001  -0.00001   0.00026   0.00025   3.14033
   D47       -3.13987  -0.00001  -0.00001  -0.00077  -0.00078  -3.14065
   D48        0.00015   0.00005  -0.00012   0.00095   0.00084   0.00098
   D49        0.01424  -0.00137   0.00050  -0.03725  -0.03674  -0.02250
   D50        3.13208   0.00136  -0.00079   0.03596   0.03516  -3.11595
   D51       -3.12916  -0.00141   0.00062  -0.03801  -0.03737   3.11666
   D52       -0.01132   0.00132  -0.00066   0.03520   0.03452   0.02321
   D53       -0.00131   0.00007  -0.00011   0.00190   0.00179   0.00047
   D54       -3.14137   0.00002  -0.00001   0.00022   0.00022  -3.14115
         Item               Value     Threshold  Converged?
 Maximum Force            0.006154     0.000450     NO 
 RMS     Force            0.001281     0.000300     NO 
 Maximum Displacement     0.091930     0.001800     NO 
 RMS     Displacement     0.030512     0.001200     NO 
 Predicted change in Energy=-3.314701D-04
 GradGradGradGradGradGradGradGradGradGradGradGradGradGradGradGradGradGrad

                          Input orientation:                          
 ---------------------------------------------------------------------
 Center     Atomic      Atomic             Coordinates (Angstroms)
 Number     Number       Type             X           Y           Z
 ---------------------------------------------------------------------
      1          6           0        3.212653   -1.492546    0.583232
      2          6           0        3.625042   -2.786928    0.938767
      3          6           0        2.704949   -3.810004    1.053983
      4          6           0        1.344665   -3.576557    0.814181
      5          6           0        0.927699   -2.302955    0.478615
      6          6           0        1.835096   -1.230428    0.370741
      7          6           0        1.439067    0.161380    0.044281
      8          8           0        2.250610    1.034588   -0.214042
      9          7           0        0.061625    0.429136    0.079834
     10          6           0       -0.579043    1.597471   -0.263212
     11         16           0       -2.326059    1.678165   -0.021445
     12          6           0       -2.230786    3.305769   -0.664651
     13          6           0       -0.949985    3.629340   -0.991393
     14          7           0       -0.020656    2.663244   -0.763260
     15          8           0        4.166500   -0.557247    0.471768
     16          7           0       -3.407321    4.117979   -0.795459
     17          8           0       -4.476672    3.610488   -0.460099
     18          8           0       -3.270204    5.236315   -1.278771
     19          1           0        4.682446   -2.949002    1.108199
     20          1           0        3.042378   -4.804702    1.323110
     21          1           0        0.627361   -4.384749    0.882245
     22          1           0       -0.125853   -2.157838    0.264221
     23          1           0       -0.524130   -0.309161    0.435666
     24          1           0       -0.656687    4.583699   -1.407190
     25          1           0        3.746204    0.272540    0.158579
 ---------------------------------------------------------------------
                    Distance matrix (angstroms):
                    1          2          3          4          5
     1  C    0.000000
     2  C    1.404242   0.000000
     3  C    2.418674   1.380772   0.000000
     4  C    2.808170   2.416435   1.400849   0.000000
     5  C    2.426669   2.778782   2.400180   1.381494   0.000000
     6  C    1.418281   2.439109   2.806720   2.437516   1.409014
     7  C    2.484260   3.777712   4.288805   3.817568   2.554034
     8  O    2.819145   4.221613   5.028358   4.810471   3.656372
     9  N    3.724950   4.876349   5.089837   4.269781   2.893688
    10  C    4.964034   6.192095   6.462228   5.624232   4.246634
    11  S    6.410645   7.501644   7.522472   6.464099   5.165879
    12  C    7.362885   8.601316   8.828896   7.895391   6.537650
    13  C    6.785331   8.113254   8.537327   7.774990   6.393649
    14  N    5.434879   6.774391   7.254945   6.579326   5.206223
    15  O    1.340534   2.341526   3.613244   4.146834   3.679317
    16  N    8.786514  10.006968  10.180039   9.185760   7.851372
    17  O    9.287368  10.417367  10.437041   9.336239   8.065805
    18  O    9.527438  10.808993  11.089639  10.165834   8.806327
    19  H    2.134747   1.083087   2.157489   3.408967   3.861590
    20  H    3.398057   2.135095   1.084302   2.156288   3.382865
    21  H    3.890756   3.397398   2.162451   1.082743   2.141725
    22  H    3.419065   3.862639   3.371471   2.116044   1.084894
    23  H    3.922464   4.858814   4.802621   3.783060   2.466752
    24  H    7.473575   8.840976   9.370818   8.690780   7.313859
    25  H    1.892230   3.159702   4.307334   4.583966   3.831392
                    6          7          8          9         10
     6  C    0.000000
     7  C    1.483423   0.000000
     8  O    2.375904   1.219764   0.000000
     9  N    2.446217   1.403676   2.290108   0.000000
    10  C    3.771866   2.495932   2.885514   1.375915   0.000000
    11  S    5.092046   4.059696   4.625709   2.696546   1.765511
    12  C    6.179038   4.884423   5.044227   3.752922   2.409915
    13  C    5.764497   4.336697   4.192950   3.523094   2.190055
    14  N    4.459871   3.007031   2.848299   2.389313   1.302964
    15  O    2.428749   2.852728   2.583584   4.239878   5.263381
    16  N    7.579473   6.312473   6.469740   5.138802   3.825625
    17  O    7.997698   6.866346   7.207783   5.568542   4.391186
    18  O    8.402603   7.048594   7.019085   6.004654   4.638416
    19  H    3.406574   4.617998   4.850890   5.815612   7.087627
    20  H    3.891012   5.372893   6.089912   6.150096   7.524554
    21  H    3.416138   4.693436   5.762464   4.912984   6.209222
    22  H    2.171809   2.806442   4.008477   2.600303   3.819150
    23  H    2.533554   2.056389   3.150709   1.007376   2.031426
    24  H    6.570699   5.104494   4.740482   4.470750   3.198792
    25  H    2.440545   2.312640   1.719408   3.688746   4.543249
                   11         12         13         14         15
    11  S    0.000000
    12  C    1.752680   0.000000
    13  C    2.577104   1.360848   0.000000
    14  N    2.614489   2.303744   1.359795   0.000000
    15  O    6.884304   7.559074   6.771024   5.424862   0.000000
    16  N    2.778654   1.435629   2.513097   3.686027   8.990348
    17  O    2.924282   2.275675   3.566531   4.565661   9.640685
    18  O    3.890079   2.276959   2.836965   4.176843   9.588239
    19  H    8.473837   9.489886   8.911070   7.557700   2.528189
    20  H    8.523819   9.876092   9.613998   8.336985   4.475411
    21  H    6.804283   8.349010   8.379986   7.266486   5.229126
    22  H    4.431413   5.928284   5.978895   4.930477   4.585767
    23  H    2.721279   4.146214   4.210658   3.244395   4.697325
    24  H    3.626185   2.159225   1.081532   2.123047   7.295405
    25  H    6.235429   6.752970   5.885979   4.555709   0.981469
                   16         17         18         19         20
    16  N    0.000000
    17  O    1.230254   0.000000
    18  O    1.225996   2.183827   0.000000
    19  H   10.909192  11.374353  11.659404   0.000000
    20  H   11.211654  11.425032  12.142508   2.485886   0.000000
    21  H    9.559798   9.580024  10.603107   4.307683   2.490588
    22  H    7.160784   7.261394   8.181764   4.945501   4.262021
    23  H    5.424760   5.638140   6.421255   5.876181   5.806671
    24  H    2.856063   4.054183   2.696826   9.569489  10.453692
    25  H    8.177439   8.896086   8.714071   3.486640   5.256414
                   21         22         23         24         25
    21  H    0.000000
    22  H    2.430724   0.000000
    23  H    4.258613   1.898848   0.000000
    24  H    9.344696   6.965896   5.230083   0.000000
    25  H    5.651656   4.572824   4.318670   6.357923   0.000000
 Stoichiometry    C10H7N3O4S
 Framework group  C1[X(C10H7N3O4S)]
 Deg. of freedom    69
 Full point group                 C1      NOp   1
 Largest Abelian subgroup         C1      NOp   1
 Largest concise Abelian subgroup C1      NOp   1
                         Standard orientation:                         
 ---------------------------------------------------------------------
 Center     Atomic      Atomic             Coordinates (Angstroms)
 Number     Number       Type             X           Y           Z
 ---------------------------------------------------------------------
      1          6           0       -3.858177    0.731736   -0.110581
      2          6           0       -5.123145    0.122724   -0.139816
      3          6           0       -5.249024   -1.242380    0.025038
      4          6           0       -4.118199   -2.043707    0.228716
      5          6           0       -2.868352   -1.455338    0.243925
      6          6           0       -2.699764   -0.068608    0.059866
      7          6           0       -1.381215    0.610665    0.036212
      8          8           0       -1.264499    1.824757    0.049781
      9          7           0       -0.260846   -0.231968   -0.034840
     10          6           0        1.066915    0.124831    0.018891
     11         16           0        2.269603   -1.149553   -0.196784
     12          6           0        3.476732    0.103176    0.016288
     13          6           0        2.893765    1.315282    0.223306
     14          7           0        1.533997    1.323813    0.223813
     15          8           0       -3.818563    2.063569   -0.257841
     16          7           0        4.877887   -0.205400   -0.034451
     17          8           0        5.184443   -1.384076   -0.208439
     18          8           0        5.665672    0.715626    0.150406
     19          1           0       -5.985450    0.761451   -0.286566
     20          1           0       -6.234355   -1.694569    0.006080
     21          1           0       -4.220226   -3.110828    0.380949
     22          1           0       -2.013165   -2.093968    0.438353
     23          1           0       -0.450955   -1.210306   -0.181537
     24          1           0        3.446935    2.231269    0.380414
     25          1           0       -2.887346    2.355378   -0.153129
 ---------------------------------------------------------------------
 Rotational constants (GHZ):      1.2916652      0.1506816      0.1354568
 Standard basis: 6-311+G(d,p) (5D, 7F)
 There are   446 symmetry adapted basis functions of A   symmetry.
 Integral buffers will be    262144 words long.
 Raffenetti 2 integral format.
 Two-electron integral symmetry is turned on.
   446 basis functions,   718 primitive gaussians,   464 cartesian basis functions
    68 alpha electrons       68 beta electrons
       nuclear repulsion energy      1334.7384526607 Hartrees.
 NAtoms=   25 NActive=   25 NUniq=   25 SFac= 1.00D+00 NAtFMM=   50 NAOKFM=F Big=F
 One-electron integrals computed using PRISM.
 NBasis=   446 RedAO= T  NBF=   446
 NBsUse=   446 1.00D-06 NBFU=   446
 Initial guess read from the read-write file.
 B after Tr=     0.000000    0.000000    0.000000
         Rot=    1.000000    0.000000    0.000000    0.000000 Ang=   0.00 deg.
 Initial guess orbital symmetries:
       Occupied  (A) (A) (A) (A) (A) (A) (A) (A) (A) (A) (A) (A)
                 (A) (A) (A) (A) (A) (A) (A) (A) (A) (A) (A) (A)
                 (A) (A) (A) (A) (A) (A) (A) (A) (A) (A) (A) (A)
                 (A) (A) (A) (A) (A) (A) (A) (A) (A) (A) (A) (A)
                 (A) (A) (A) (A) (A) (A) (A) (A) (A) (A) (A) (A)
                 (A) (A) (A) (A) (A) (A) (A) (A)
       Virtual   (A) (A) (A) (A) (A) (A) (A) (A) (A) (A) (A) (A)
                 (A) (A) (A) (A) (A) (A) (A) (A) (A) (A) (A) (A)
                 (A) (A) (A) (A) (A) (A) (A) (A) (A) (A) (A) (A)
                 (A) (A) (A) (A) (A) (A) (A) (A) (A) (A) (A) (A)
                 (A) (A) (A) (A) (A) (A) (A) (A) (A) (A) (A) (A)
                 (A) (A) (A) (A) (A) (A) (A) (A) (A) (A) (A) (A)
                 (A) (A) (A) (A) (A) (A) (A) (A) (A) (A) (A) (A)
                 (A) (A) (A) (A) (A) (A) (A) (A) (A) (A) (A) (A)
                 (A) (A) (A) (A) (A) (A) (A) (A) (A) (A) (A) (A)
                 (A) (A) (A) (A) (A) (A) (A) (A) (A) (A) (A) (A)
                 (A) (A) (A) (A) (A) (A) (A) (A) (A) (A) (A) (A)
                 (A) (A) (A) (A) (A) (A) (A) (A) (A) (A) (A) (A)
                 (A) (A) (A) (A) (A) (A) (A) (A) (A) (A) (A) (A)
                 (A) (A) (A) (A) (A) (A) (A) (A) (A) (A) (A) (A)
                 (A) (A) (A) (A) (A) (A) (A) (A) (A) (A) (A) (A)
                 (A) (A) (A) (A) (A) (A) (A) (A) (A) (A) (A) (A)
                 (A) (A) (A) (A) (A) (A) (A) (A) (A) (A) (A) (A)
                 (A) (A) (A) (A) (A) (A) (A) (A) (A) (A) (A) (A)
                 (A) (A) (A) (A) (A) (A) (A) (A) (A) (A) (A) (A)
                 (A) (A) (A) (A) (A) (A) (A) (A) (A) (A) (A) (A)
                 (A) (A) (A) (A) (A) (A) (A) (A) (A) (A) (A) (A)
                 (A) (A) (A) (A) (A) (A) (A) (A) (A) (A) (A) (A)
                 (A) (A) (A) (A) (A) (A) (A) (A) (A) (A) (A) (A)
                 (A) (A) (A) (A) (A) (A) (A) (A) (A) (A) (A) (A)
                 (A) (A) (A) (A) (A) (A) (A) (A) (A) (A) (A) (A)
                 (A) (A) (A) (A) (A) (A) (A) (A) (A) (A) (A) (A)
                 (A) (A) (A) (A) (A) (A) (A) (A) (A) (A) (A) (A)
                 (A) (A) (A) (A) (A) (A) (A) (A) (A) (A) (A) (A)
                 (A) (A) (A) (A) (A) (A) (A) (A) (A) (A) (A) (A)
                 (A) (A) (A) (A) (A) (A) (A) (A) (A) (A) (A) (A)
                 (A) (A) (A) (A) (A) (A) (A) (A) (A) (A) (A) (A)
                 (A) (A) (A) (A) (A) (A)
 Harris functional with IExCor=  402 diagonalized for initial guess.
 ExpMin= 4.05D-02 ExpMax= 9.34D+04 ExpMxC= 3.17D+03 IAcc=2 IRadAn=         0 AccDes= 0.00D+00
 HarFok:  IExCor=  402 AccDes= 0.00D+00 IRadAn=         0 IDoV= 1
 ScaDFX=  1.000000  1.000000  1.000000  1.000000
 FoFCou: FMM=F IPFlag=           0 FMFlag=      100000 FMFlg1=           0
         NFxFlg=           0 DoJE=T BraDBF=F KetDBF=T FulRan=T
         Omega=  0.000000  0.000000  1.000000  0.000000  0.000000 ICntrl=     500 IOpCl=  0
         NMat0=    1 NMatS0=    1 NMatT0=    0 NMatD0=    1 NMtDS0=    0 NMtDT0=    0
         I1Cent=           4 NGrid=           0.
 Petite list used in FoFCou.
 Requested convergence on RMS density matrix=1.00D-08 within 128 cycles.
 Requested convergence on MAX density matrix=1.00D-06.
 Requested convergence on             energy=1.00D-06.
 No special actions if energy rises.
 SCF Done:  E(RB3LYP) =  -1248.78845356     A.U. after   14 cycles
             Convg  =    0.3893D-08             -V/T =  2.0029
 Calling FoFJK, ICntrl=      2127 FMM=F ISym2X=0 I1Cent= 0 IOpClX= 0 NMat=1 NMatS=1 NMatT=0.
 ***** Axes restored to original set *****
 -------------------------------------------------------------------
 Center     Atomic                   Forces (Hartrees/Bohr)
 Number     Number              X              Y              Z
 -------------------------------------------------------------------
      1        6           0.001863158   -0.000219700    0.000475891
      2        6           0.000830759    0.001453158   -0.000096689
      3        6           0.000139818   -0.001170948    0.000295068
      4        6          -0.000535936   -0.000591833    0.000069454
      5        6          -0.001026288    0.000281268   -0.000472907
      6        6          -0.000851534    0.002365907   -0.000825591
      7        6          -0.003166794   -0.003947702    0.001917947
      8        8           0.002259336    0.003123922   -0.001049165
      9        7           0.002709641   -0.002355901   -0.000123781
     10        6           0.000373124    0.000168098    0.000406709
     11       16          -0.001624926    0.003217897   -0.000478586
     12        6          -0.006445273   -0.002765446    0.003674846
     13        6           0.003106296    0.003125183   -0.001133889
     14        7           0.000903293    0.000350834   -0.000975468
     15        8           0.000879935   -0.001713768    0.000309204
     16        7           0.001825565   -0.004215208   -0.006506834
     17        8           0.000072754    0.000910488    0.002423423
     18        8           0.000281558    0.001692901    0.002170111
     19        1          -0.000095901   -0.000251955    0.000004407
     20        1           0.000001906    0.000106052   -0.000049134
     21        1           0.000032511    0.000034632    0.000005763
     22        1          -0.000020974    0.000105845    0.000033127
     23        1          -0.000360302   -0.000176506    0.000046948
     24        1           0.000080291   -0.000334079    0.000082910
     25        1          -0.001232015    0.000806858   -0.000203766
 -------------------------------------------------------------------
 Cartesian Forces:  Max     0.006506834 RMS     0.001855630

 GradGradGradGradGradGradGradGradGradGradGradGradGradGradGradGradGradGrad
 Berny optimization.
 Using GEDIIS/GDIIS optimizer.
 Internal  Forces:  Max     0.004133478 RMS     0.000968791
 Search for a local minimum.
 Step number   7 out of a maximum of  130
 All quantities printed in internal units (Hartrees-Bohrs-Radians)
 Mixed Optimization -- En-DIIS/RFO-DIIS
 Update second derivatives using D2CorX and points    4    5    6    7
 DE= -1.64D-04 DEPred=-3.31D-04 R= 4.94D-01
 Trust test= 4.94D-01 RLast= 1.15D-01 DXMaxT set to 8.49D-01
 ITU=  0  1  1  1  0  1  0
 Use linear search instead of GDIIS.
     Eigenvalues ---    0.01534   0.02218   0.02281   0.02339   0.02357
     Eigenvalues ---    0.02472   0.02618   0.02635   0.02733   0.02784
     Eigenvalues ---    0.02815   0.02846   0.02896   0.02900   0.02919
     Eigenvalues ---    0.02999   0.03231   0.03374   0.03497   0.03522
     Eigenvalues ---    0.03636   0.04194   0.08406   0.15828   0.15999
     Eigenvalues ---    0.16001   0.16006   0.16052   0.16136   0.17718
     Eigenvalues ---    0.21951   0.22025   0.22606   0.22931   0.24349
     Eigenvalues ---    0.24545   0.24997   0.24999   0.25006   0.25062
     Eigenvalues ---    0.25586   0.27111   0.31264   0.33226   0.33312
     Eigenvalues ---    0.33429   0.33481   0.33791   0.34509   0.46501
     Eigenvalues ---    0.47637   0.49736   0.51059   0.52151   0.52616
     Eigenvalues ---    0.53755   0.54441   0.54849   0.56376   0.56517
     Eigenvalues ---    0.57659   0.58503   0.62888   0.65320   0.70413
     Eigenvalues ---    0.74839   0.80821   0.85436   1.03249
 RFO step:  Lambda=-3.47780141D-04 EMin= 1.53441654D-02
 Quartic linear search produced a step of -0.33181.
 Iteration  1 RMS(Cart)=  0.02281568 RMS(Int)=  0.00032312
 Iteration  2 RMS(Cart)=  0.00037134 RMS(Int)=  0.00005207
 Iteration  3 RMS(Cart)=  0.00000007 RMS(Int)=  0.00005207
 Variable       Old X    -DE/DX   Delta X   Delta X   Delta X     New X
                                 (Linear)    (Quad)   (Total)
    R1        2.65363  -0.00028  -0.00012  -0.00027  -0.00039   2.65324
    R2        2.68016   0.00158  -0.00081   0.00322   0.00240   2.68256
    R3        2.53324  -0.00093  -0.00044  -0.00008  -0.00053   2.53272
    R4        2.60928   0.00117  -0.00039   0.00168   0.00129   2.61057
    R5        2.04674  -0.00006  -0.00012   0.00024   0.00012   2.04686
    R6        2.64722   0.00092  -0.00044   0.00153   0.00109   2.64831
    R7        2.04903  -0.00011  -0.00007   0.00005  -0.00003   2.04901
    R8        2.61065   0.00084  -0.00037   0.00136   0.00099   2.61164
    R9        2.04609  -0.00005  -0.00013   0.00029   0.00015   2.04624
   R10        2.66265   0.00067  -0.00071   0.00205   0.00134   2.66399
   R11        2.05015   0.00003   0.00004  -0.00025  -0.00020   2.04995
   R12        2.80326  -0.00131   0.00113  -0.00458  -0.00345   2.79981
   R13        2.30502   0.00399  -0.00132   0.00507   0.00376   2.30878
   R14        2.65256  -0.00100   0.00024  -0.00196  -0.00171   2.65085
   R15        3.24921   0.00011   0.01906  -0.04853  -0.02947   3.21974
   R16        2.60010   0.00258  -0.00076   0.00375   0.00300   2.60310
   R17        1.90366   0.00036   0.00000   0.00018   0.00018   1.90384
   R18        3.33633   0.00228  -0.00591   0.01626   0.01035   3.34668
   R19        2.46225   0.00160   0.00282  -0.00644  -0.00362   2.45862
   R20        3.31209  -0.00261  -0.00286   0.00528   0.00242   3.31450
   R21        2.57163   0.00413  -0.00072   0.00466   0.00394   2.57557
   R22        2.71294  -0.00252  -0.00189   0.00301   0.00112   2.71407
   R23        2.56964   0.00097  -0.00217   0.00605   0.00388   2.57352
   R24        2.04380  -0.00030   0.00014  -0.00083  -0.00068   2.04311
   R25        1.85471   0.00137  -0.00233   0.00726   0.00493   1.85964
   R26        2.32484   0.00022   0.00021  -0.00037  -0.00016   2.32469
   R27        2.31680   0.00072  -0.00056   0.00174   0.00118   2.31798
    A1        2.08694   0.00016   0.00003   0.00021   0.00024   2.08718
    A2        2.04341   0.00029  -0.00184   0.00533   0.00350   2.04690
    A3        2.15281  -0.00046   0.00181  -0.00553  -0.00373   2.14908
    A4        2.10414  -0.00005   0.00015  -0.00061  -0.00046   2.10367
    A5        2.05359   0.00029  -0.00068   0.00266   0.00197   2.05556
    A6        2.12543  -0.00024   0.00053  -0.00204  -0.00151   2.12392
    A7        2.10517   0.00003  -0.00022   0.00068   0.00046   2.10563
    A8        2.08640  -0.00005  -0.00013   0.00016   0.00003   2.08642
    A9        2.09157   0.00002   0.00035  -0.00084  -0.00049   2.09107
   A10        2.08093   0.00003  -0.00019   0.00059   0.00040   2.08133
   A11        2.10383  -0.00002   0.00044  -0.00121  -0.00077   2.10306
   A12        2.09839  -0.00001  -0.00024   0.00060   0.00036   2.09875
   A13        2.12465  -0.00015   0.00049  -0.00145  -0.00096   2.12369
   A14        2.05377   0.00017   0.00044  -0.00060  -0.00015   2.05362
   A15        2.10417  -0.00002  -0.00089   0.00195   0.00107   2.10524
   A16        2.06389  -0.00003  -0.00027   0.00058   0.00032   2.06421
   A17        2.05519   0.00084   0.00208  -0.00372  -0.00165   2.05354
   A18        2.16410  -0.00081  -0.00181   0.00313   0.00133   2.16543
   A19        2.14201   0.00060   0.00146  -0.00245  -0.00099   2.14102
   A20        2.02126  -0.00029  -0.00354   0.00868   0.00515   2.02640
   A21        2.11964  -0.00030   0.00215  -0.00632  -0.00417   2.11547
   A22        2.23013   0.00002   0.00090  -0.00250  -0.00161   2.22852
   A23        2.02611   0.00015  -0.00059   0.00190   0.00130   2.02741
   A24        2.02600  -0.00017  -0.00017   0.00010  -0.00007   2.02593
   A25        2.05491   0.00056   0.00055  -0.00054   0.00002   2.05492
   A26        2.20272   0.00000  -0.00010   0.00042   0.00031   2.20303
   A27        2.02554  -0.00056  -0.00045   0.00010  -0.00035   2.02519
   A28        1.50916   0.00090   0.00181  -0.00343  -0.00162   1.50754
   A29        1.93915   0.00026  -0.00129   0.00303   0.00174   1.94089
   A30        2.11095   0.00078   0.00033   0.00096   0.00129   2.11224
   A31        2.23308  -0.00105   0.00096  -0.00398  -0.00303   2.23006
   A32        2.01975  -0.00054   0.00112  -0.00329  -0.00217   2.01757
   A33        2.16199   0.00045  -0.00222   0.00622   0.00399   2.16599
   A34        2.10144   0.00009   0.00111  -0.00293  -0.00182   2.09962
   A35        1.93118  -0.00005  -0.00119   0.00359   0.00240   1.93359
   A36        1.88779  -0.00148  -0.00048  -0.00387  -0.00435   1.88343
   A37        2.04219   0.00015  -0.00061   0.00280   0.00186   2.04405
   A38        2.04917   0.00031   0.00031   0.00062   0.00060   2.04977
   A39        2.19070  -0.00020   0.00058  -0.00167  -0.00142   2.18929
    D1        0.02482  -0.00001   0.00067  -0.00146  -0.00079   0.02403
    D2       -3.12575  -0.00004   0.00041  -0.00165  -0.00124  -3.12699
    D3       -3.12449   0.00003   0.00097  -0.00081   0.00016  -3.12433
    D4        0.00813   0.00000   0.00071  -0.00100  -0.00030   0.00783
    D5       -0.03983   0.00000  -0.00022  -0.00004  -0.00026  -0.04009
    D6        3.10425   0.00003  -0.00125   0.00302   0.00177   3.10602
    D7        3.10999  -0.00004  -0.00052  -0.00079  -0.00130   3.10869
    D8       -0.02912  -0.00001  -0.00155   0.00228   0.00073  -0.02839
    D9        3.07192   0.00018   0.00206  -0.00444  -0.00238   3.06954
   D10       -0.07771   0.00023   0.00236  -0.00374  -0.00138  -0.07908
   D11        0.00367   0.00000  -0.00052   0.00136   0.00084   0.00451
   D12        3.13461  -0.00001  -0.00027   0.00029   0.00002   3.13462
   D13       -3.12857   0.00002  -0.00024   0.00154   0.00130  -3.12727
   D14        0.00236   0.00001   0.00001   0.00047   0.00047   0.00284
   D15       -0.01626   0.00001  -0.00008   0.00023   0.00015  -0.01611
   D16        3.11650   0.00000   0.00083  -0.00214  -0.00131   3.11519
   D17        3.13602   0.00003  -0.00032   0.00130   0.00097   3.13700
   D18       -0.01441   0.00002   0.00059  -0.00108  -0.00048  -0.01489
   D19        0.00005  -0.00002   0.00054  -0.00176  -0.00122  -0.00117
   D20        3.10486   0.00001   0.00191  -0.00456  -0.00265   3.10221
   D21       -3.13273  -0.00001  -0.00038   0.00062   0.00023  -3.13249
   D22       -0.02792   0.00002   0.00099  -0.00218  -0.00119  -0.02911
   D23        0.02782   0.00001  -0.00038   0.00163   0.00126   0.02908
   D24       -3.11642  -0.00002   0.00072  -0.00165  -0.00093  -3.11735
   D25       -3.07594  -0.00003  -0.00181   0.00456   0.00275  -3.07319
   D26        0.06300  -0.00006  -0.00072   0.00128   0.00056   0.06357
   D27        0.16819   0.00019  -0.00216   0.00995   0.00779   0.17598
   D28       -2.94834  -0.00001  -0.00643   0.01468   0.00825  -2.94008
   D29       -2.97076   0.00022  -0.00325   0.01321   0.00996  -2.96080
   D30        0.19590   0.00002  -0.00752   0.01794   0.01042   0.20632
   D31       -3.05950   0.00024  -0.00064   0.00840   0.00776  -3.05174
   D32        0.13119   0.00034  -0.00478   0.02141   0.01663   0.14782
   D33        0.10681   0.00002  -0.00484   0.01301   0.00817   0.11498
   D34       -2.98568   0.00012  -0.00898   0.02602   0.01704  -2.96865
   D35       -3.07676   0.00031  -0.00723   0.02665   0.01943  -3.05734
   D36        0.07271   0.00044  -0.00768   0.02984   0.02215   0.09486
   D37        0.01573   0.00022  -0.00309   0.01369   0.01060   0.02633
   D38       -3.11798   0.00035  -0.00355   0.01688   0.01333  -3.10466
   D39       -3.13561   0.00020  -0.00060   0.00427   0.00367  -3.13194
   D40       -0.00109   0.00008  -0.00019   0.00142   0.00123   0.00013
   D41        3.13442  -0.00009   0.00092  -0.00315  -0.00223   3.13219
   D42        0.00059   0.00003   0.00047  -0.00001   0.00046   0.00105
   D43        0.00127  -0.00017  -0.00015  -0.00240  -0.00255  -0.00128
   D44        3.14080  -0.00006   0.00003  -0.00073  -0.00069   3.14011
   D45       -0.00130   0.00024   0.00045   0.00307   0.00352   0.00223
   D46        3.14033   0.00004  -0.00008   0.00079   0.00070   3.14103
   D47       -3.14065   0.00011   0.00026   0.00125   0.00151  -3.13914
   D48        0.00098  -0.00009  -0.00028  -0.00103  -0.00131  -0.00033
   D49       -0.02250   0.00260   0.01219   0.01613   0.02832   0.00582
   D50       -3.11595  -0.00281  -0.01167  -0.02116  -0.03282   3.13442
   D51        3.11666   0.00274   0.01240   0.01812   0.03051  -3.13602
   D52        0.02321  -0.00267  -0.01146  -0.01917  -0.03063  -0.00742
   D53        0.00047  -0.00018  -0.00059  -0.00200  -0.00259  -0.00212
   D54       -3.14115   0.00001  -0.00007   0.00020   0.00012  -3.14104
         Item               Value     Threshold  Converged?
 Maximum Force            0.004133     0.000450     NO 
 RMS     Force            0.000969     0.000300     NO 
 Maximum Displacement     0.097670     0.001800     NO 
 RMS     Displacement     0.022889     0.001200     NO 
 Predicted change in Energy=-2.290781D-04
 GradGradGradGradGradGradGradGradGradGradGradGradGradGradGradGradGradGrad

                          Input orientation:                          
 ---------------------------------------------------------------------
 Center     Atomic      Atomic             Coordinates (Angstroms)
 Number     Number       Type             X           Y           Z
 ---------------------------------------------------------------------
      1          6           0        3.210251   -1.488342    0.595206
      2          6           0        3.629454   -2.781600    0.946018
      3          6           0        2.715029   -3.811941    1.049152
      4          6           0        1.354310   -3.586912    0.800561
      5          6           0        0.929967   -2.314337    0.468201
      6          6           0        1.831239   -1.234463    0.373852
      7          6           0        1.430862    0.155008    0.051059
      8          8           0        2.241587    1.032306   -0.205366
      9          7           0        0.054698    0.424689    0.085804
     10          6           0       -0.583336    1.594182   -0.264494
     11         16           0       -2.330840    1.692590    0.005582
     12          6           0       -2.231922    3.308145   -0.670118
     13          6           0       -0.952077    3.617941   -1.021707
     14          7           0       -0.026838    2.645561   -0.791406
     15          8           0        4.154662   -0.542744    0.494140
     16          7           0       -3.402985    4.129582   -0.798903
     17          8           0       -4.468109    3.652380   -0.410176
     18          8           0       -3.257247    5.251407   -1.273108
     19          1           0        4.686589   -2.939297    1.121560
     20          1           0        3.057262   -4.805915    1.314809
     21          1           0        0.643116   -4.401396    0.858256
     22          1           0       -0.122564   -2.176746    0.244575
     23          1           0       -0.532204   -0.307032    0.453401
     24          1           0       -0.654936    4.561084   -1.458874
     25          1           0        3.722932    0.283851    0.179875
 ---------------------------------------------------------------------
                    Distance matrix (angstroms):
                    1          2          3          4          5
     1  C    0.000000
     2  C    1.404035   0.000000
     3  C    2.418764   1.381453   0.000000
     4  C    2.809036   2.417844   1.401425   0.000000
     5  C    2.428598   2.780984   2.401409   1.382019   0.000000
     6  C    1.419551   2.440201   2.807224   2.437941   1.409723
     7  C    2.482523   3.776033   4.287419   3.817012   2.553932
     8  O    2.816539   4.218736   5.026399   4.810023   3.657056
     9  N    3.725143   4.878436   5.094549   4.277009   2.900791
    10  C    4.963098   6.193578   6.467692   5.633165   4.254815
    11  S    6.416360   7.511851   7.539873   6.487331   5.186747
    12  C    7.363734   8.605383   8.838769   7.909853   6.550238
    13  C    6.783325   8.112736   8.540448   7.781387   6.399518
    14  N    5.430524   6.770612   7.252918   6.579183   5.206023
    15  O    1.340255   2.343611   3.615001   4.147629   3.679385
    16  N    8.788601  10.013211  10.193782   9.205130   7.867917
    17  O    9.294893  10.431006  10.461510   9.368767   8.093979
    18  O    9.525930  10.811122  11.099785  10.182457   8.820737
    19  H    2.135859   1.083152   2.157266   3.409770   3.863892
    20  H    3.398165   2.135711   1.084289   2.156494   3.383798
    21  H    3.891690   3.398478   2.162573   1.082824   2.142485
    22  H    3.421184   3.864649   3.372409   2.116328   1.084787
    23  H    3.927031   4.866781   4.814959   3.799614   2.483433
    24  H    7.466892   8.834847   9.367732   8.690912   7.314161
    25  H    1.891034   3.161123   4.306625   4.580221   3.825489
                    6          7          8          9         10
     6  C    0.000000
     7  C    1.481596   0.000000
     8  O    2.375315   1.221753   0.000000
     9  N    2.447827   1.402769   2.288331   0.000000
    10  C    3.773446   2.495554   2.880866   1.377502   0.000000
    11  S    5.101585   4.064065   4.624669   2.702739   1.770987
    12  C    6.183401   4.886549   5.040608   3.756910   2.412475
    13  C    5.765436   4.338332   4.189440   3.526618   2.192017
    14  N    4.457002   3.006242   2.844607   2.389230   1.301047
    15  O    2.427188   2.846448   2.574868   4.232301   5.252676
    16  N    7.585871   6.315517   6.465802   5.144367   3.829395
    17  O    8.011100   6.873297   7.206022   5.578510   4.398735
    18  O    8.406645   7.050181   7.012707   6.009395   4.641378
    19  H    3.408599   4.617408   4.848958   5.817526   7.088419
    20  H    3.891504   5.371499   6.087781   6.155084   7.530564
    21  H    3.416979   4.693924   5.762943   4.922805   6.221874
    22  H    2.173006   2.808498   4.011193   2.612297   3.832932
    23  H    2.540142   2.056450   3.149875   1.007471   2.032881
    24  H    6.567216   5.103328   4.734280   4.472066   3.199090
    25  H    2.433394   2.299300   1.703813   3.672142   4.523094
                   11         12         13         14         15
    11  S    0.000000
    12  C    1.753959   0.000000
    13  C    2.581334   1.362935   0.000000
    14  N    2.617588   2.305673   1.361847   0.000000
    15  O    6.877292   7.548066   6.759280   5.413212   0.000000
    16  N    2.781299   1.436221   2.513637   3.687919   8.978899
    17  O    2.929429   2.277410   3.568983   4.569892   9.631669
    18  O    3.893386   2.278410   2.836410   4.178278   9.572447
    19  H    8.481986   9.492441   8.909854   7.554235   2.533786
    20  H    8.542616   9.887031   9.617455   8.335005   4.477992
    21  H    6.834335   8.368918   8.389795   7.268413   5.229984
    22  H    4.461543   5.947275   5.989153   4.933261   4.585511
    23  H    2.726558   4.149800   4.213982   3.243878   4.692967
    24  H    3.630640   2.163072   1.081170   2.123500   7.279805
    25  H    6.217964   6.732692   5.866486   4.536721   0.984079
                   16         17         18         19         20
    16  N    0.000000
    17  O    1.230171   0.000000
    18  O    1.226621   2.183512   0.000000
    19  H   10.913223  11.384416  11.658756   0.000000
    20  H   11.227007  11.452054  12.154014   2.485219   0.000000
    21  H    9.586172   9.622726  10.626954   4.307752   2.490015
    22  H    7.184691   7.300080   8.204088   4.947579   4.262537
    23  H    5.430764   5.649253   6.426736   5.883116   5.819471
    24  H    2.858938   4.057807   2.698717   9.562753  10.450570
    25  H    8.156369   8.876278   8.689687   3.493435   5.257082
                   21         22         23         24         25
    21  H    0.000000
    22  H    2.431447   0.000000
    23  H    4.278914   1.925421   0.000000
    24  H    9.347731   6.970188   5.231674   0.000000
    25  H    5.647743   4.565804   4.304665   6.336084   0.000000
 Stoichiometry    C10H7N3O4S
 Framework group  C1[X(C10H7N3O4S)]
 Deg. of freedom    69
 Full point group                 C1      NOp   1
 Largest Abelian subgroup         C1      NOp   1
 Largest concise Abelian subgroup C1      NOp   1
                         Standard orientation:                         
 ---------------------------------------------------------------------
 Center     Atomic      Atomic             Coordinates (Angstroms)
 Number     Number       Type             X           Y           Z
 ---------------------------------------------------------------------
      1          6           0       -3.856318    0.735305   -0.124856
      2          6           0       -5.125200    0.134775   -0.149694
      3          6           0       -5.260398   -1.227897    0.032675
      4          6           0       -4.135322   -2.034458    0.250977
      5          6           0       -2.880869   -1.454656    0.263292
      6          6           0       -2.702779   -0.071038    0.060301
      7          6           0       -1.382500    0.600725    0.033362
      8          8           0       -1.260772    1.816378    0.040408
      9          7           0       -0.262690   -0.241499   -0.033314
     10          6           0        1.065813    0.117488    0.027672
     11         16           0        2.275064   -1.153567   -0.214257
     12          6           0        3.478215    0.098928    0.030805
     13          6           0        2.891814    1.307582    0.260771
     14          7           0        1.529972    1.310691    0.259075
     15          8           0       -3.802450    2.064420   -0.288675
     16          7           0        4.881515   -0.202303   -0.021560
     17          8           0        5.196316   -1.369211   -0.250789
     18          8           0        5.665596    0.724986    0.151505
     19          1           0       -5.984046    0.775859   -0.306581
     20          1           0       -6.248552   -1.673977    0.016921
     21          1           0       -4.246086   -3.098590    0.417904
     22          1           0       -2.031441   -2.096393    0.471642
     23          1           0       -0.450608   -1.218779   -0.190179
     24          1           0        3.439154    2.222756    0.439105
     25          1           0       -2.865276    2.344849   -0.181545
 ---------------------------------------------------------------------
 Rotational constants (GHZ):      1.2939660      0.1503575      0.1353442
 Standard basis: 6-311+G(d,p) (5D, 7F)
 There are   446 symmetry adapted basis functions of A   symmetry.
 Integral buffers will be    262144 words long.
 Raffenetti 2 integral format.
 Two-electron integral symmetry is turned on.
   446 basis functions,   718 primitive gaussians,   464 cartesian basis functions
    68 alpha electrons       68 beta electrons
       nuclear repulsion energy      1334.0932345212 Hartrees.
 NAtoms=   25 NActive=   25 NUniq=   25 SFac= 1.00D+00 NAtFMM=   50 NAOKFM=F Big=F
 One-electron integrals computed using PRISM.
 NBasis=   446 RedAO= T  NBF=   446
 NBsUse=   446 1.00D-06 NBFU=   446
 Initial guess read from the read-write file.
 B after Tr=     0.000000    0.000000    0.000000
         Rot=    1.000000    0.000000    0.000000    0.000000 Ang=   0.00 deg.
 Initial guess orbital symmetries:
       Occupied  (A) (A) (A) (A) (A) (A) (A) (A) (A) (A) (A) (A)
                 (A) (A) (A) (A) (A) (A) (A) (A) (A) (A) (A) (A)
                 (A) (A) (A) (A) (A) (A) (A) (A) (A) (A) (A) (A)
                 (A) (A) (A) (A) (A) (A) (A) (A) (A) (A) (A) (A)
                 (A) (A) (A) (A) (A) (A) (A) (A) (A) (A) (A) (A)
                 (A) (A) (A) (A) (A) (A) (A) (A)
       Virtual   (A) (A) (A) (A) (A) (A) (A) (A) (A) (A) (A) (A)
                 (A) (A) (A) (A) (A) (A) (A) (A) (A) (A) (A) (A)
                 (A) (A) (A) (A) (A) (A) (A) (A) (A) (A) (A) (A)
                 (A) (A) (A) (A) (A) (A) (A) (A) (A) (A) (A) (A)
                 (A) (A) (A) (A) (A) (A) (A) (A) (A) (A) (A) (A)
                 (A) (A) (A) (A) (A) (A) (A) (A) (A) (A) (A) (A)
                 (A) (A) (A) (A) (A) (A) (A) (A) (A) (A) (A) (A)
                 (A) (A) (A) (A) (A) (A) (A) (A) (A) (A) (A) (A)
                 (A) (A) (A) (A) (A) (A) (A) (A) (A) (A) (A) (A)
                 (A) (A) (A) (A) (A) (A) (A) (A) (A) (A) (A) (A)
                 (A) (A) (A) (A) (A) (A) (A) (A) (A) (A) (A) (A)
                 (A) (A) (A) (A) (A) (A) (A) (A) (A) (A) (A) (A)
                 (A) (A) (A) (A) (A) (A) (A) (A) (A) (A) (A) (A)
                 (A) (A) (A) (A) (A) (A) (A) (A) (A) (A) (A) (A)
                 (A) (A) (A) (A) (A) (A) (A) (A) (A) (A) (A) (A)
                 (A) (A) (A) (A) (A) (A) (A) (A) (A) (A) (A) (A)
                 (A) (A) (A) (A) (A) (A) (A) (A) (A) (A) (A) (A)
                 (A) (A) (A) (A) (A) (A) (A) (A) (A) (A) (A) (A)
                 (A) (A) (A) (A) (A) (A) (A) (A) (A) (A) (A) (A)
                 (A) (A) (A) (A) (A) (A) (A) (A) (A) (A) (A) (A)
                 (A) (A) (A) (A) (A) (A) (A) (A) (A) (A) (A) (A)
                 (A) (A) (A) (A) (A) (A) (A) (A) (A) (A) (A) (A)
                 (A) (A) (A) (A) (A) (A) (A) (A) (A) (A) (A) (A)
                 (A) (A) (A) (A) (A) (A) (A) (A) (A) (A) (A) (A)
                 (A) (A) (A) (A) (A) (A) (A) (A) (A) (A) (A) (A)
                 (A) (A) (A) (A) (A) (A) (A) (A) (A) (A) (A) (A)
                 (A) (A) (A) (A) (A) (A) (A) (A) (A) (A) (A) (A)
                 (A) (A) (A) (A) (A) (A) (A) (A) (A) (A) (A) (A)
                 (A) (A) (A) (A) (A) (A) (A) (A) (A) (A) (A) (A)
                 (A) (A) (A) (A) (A) (A) (A) (A) (A) (A) (A) (A)
                 (A) (A) (A) (A) (A) (A) (A) (A) (A) (A) (A) (A)
                 (A) (A) (A) (A) (A) (A)
 Harris functional with IExCor=  402 diagonalized for initial guess.
 ExpMin= 4.05D-02 ExpMax= 9.34D+04 ExpMxC= 3.17D+03 IAcc=2 IRadAn=         0 AccDes= 0.00D+00
 HarFok:  IExCor=  402 AccDes= 0.00D+00 IRadAn=         0 IDoV= 1
 ScaDFX=  1.000000  1.000000  1.000000  1.000000
 FoFCou: FMM=F IPFlag=           0 FMFlag=      100000 FMFlg1=           0
         NFxFlg=           0 DoJE=T BraDBF=F KetDBF=T FulRan=T
         Omega=  0.000000  0.000000  1.000000  0.000000  0.000000 ICntrl=     500 IOpCl=  0
         NMat0=    1 NMatS0=    1 NMatT0=    0 NMatD0=    1 NMtDS0=    0 NMtDT0=    0
         I1Cent=           4 NGrid=           0.
 Petite list used in FoFCou.
 Requested convergence on RMS density matrix=1.00D-08 within 128 cycles.
 Requested convergence on MAX density matrix=1.00D-06.
 Requested convergence on             energy=1.00D-06.
 No special actions if energy rises.
 SCF Done:  E(RB3LYP) =  -1248.78864036     A.U. after   14 cycles
             Convg  =    0.3851D-08             -V/T =  2.0029
 Calling FoFJK, ICntrl=      2127 FMM=F ISym2X=0 I1Cent= 0 IOpClX= 0 NMat=1 NMatS=1 NMatT=0.
 ***** Axes restored to original set *****
 -------------------------------------------------------------------
 Center     Atomic                   Forces (Hartrees/Bohr)
 Number     Number              X              Y              Z
 -------------------------------------------------------------------
      1        6           0.001347847    0.000391298    0.000216790
      2        6           0.000524208    0.000897060    0.000066407
      3        6          -0.000050675   -0.000640726    0.000138790
      4        6          -0.000161879   -0.000336483    0.000002955
      5        6          -0.000559306    0.000265783   -0.000315606
      6        6          -0.000735975    0.001274384   -0.000551968
      7        6          -0.001791190   -0.001623428    0.001196216
      8        8           0.001102494    0.001820849   -0.000583536
      9        7           0.001568517   -0.002003364   -0.000120556
     10        6          -0.001268773   -0.001239204    0.001089688
     11       16           0.000269078    0.003627551   -0.001257391
     12        6          -0.004974630   -0.002785414    0.001546367
     13        6           0.002059164    0.000496120   -0.000713365
     14        7           0.000482892    0.002254389   -0.001372602
     15        8           0.000303802   -0.001201877    0.000098488
     16        7           0.002724558   -0.000097089    0.001712454
     17        8           0.000035207   -0.000616023   -0.000573198
     18        8           0.000089700   -0.000379047   -0.000650647
     19        1          -0.000121007   -0.000077921   -0.000012760
     20        1           0.000035513    0.000113972   -0.000045485
     21        1           0.000025484    0.000118021   -0.000011929
     22        1          -0.000104353    0.000462370    0.000031739
     23        1          -0.000372311   -0.000364265   -0.000056313
     24        1          -0.000153898   -0.000107604    0.000080351
     25        1          -0.000274467   -0.000249351    0.000085111
 -------------------------------------------------------------------
 Cartesian Forces:  Max     0.004974630 RMS     0.001185647

 GradGradGradGradGradGradGradGradGradGradGradGradGradGradGradGradGradGrad
 Berny optimization.
 Using GEDIIS/GDIIS optimizer.
 Internal  Forces:  Max     0.003345992 RMS     0.000705671
 Search for a local minimum.
 Step number   8 out of a maximum of  130
 All quantities printed in internal units (Hartrees-Bohrs-Radians)
 Mixed Optimization -- En-DIIS/RFO-DIIS
 Swaping is turned off.
 Update second derivatives using D2CorX and points    4    5    6    7    8
 DE= -1.87D-04 DEPred=-2.29D-04 R= 8.15D-01
 SS=  1.41D+00  RLast= 8.54D-02 DXNew= 1.4270D+00 2.5617D-01
 Trust test= 8.15D-01 RLast= 8.54D-02 DXMaxT set to 8.49D-01
 ITU=  1  0  1  1  1  0  1  0
     Eigenvalues ---    0.01365   0.02209   0.02259   0.02334   0.02369
     Eigenvalues ---    0.02503   0.02625   0.02634   0.02739   0.02806
     Eigenvalues ---    0.02825   0.02846   0.02897   0.02900   0.02919
     Eigenvalues ---    0.02998   0.03230   0.03373   0.03518   0.03524
     Eigenvalues ---    0.04146   0.04372   0.11026   0.15851   0.15914
     Eigenvalues ---    0.15999   0.16002   0.16022   0.16141   0.17626
     Eigenvalues ---    0.21978   0.22132   0.22601   0.23150   0.24047
     Eigenvalues ---    0.24381   0.24572   0.24998   0.24999   0.25039
     Eigenvalues ---    0.25557   0.27457   0.30737   0.33236   0.33325
     Eigenvalues ---    0.33439   0.33643   0.33789   0.37338   0.46506
     Eigenvalues ---    0.46901   0.48548   0.50504   0.51407   0.52541
     Eigenvalues ---    0.53394   0.54297   0.55741   0.56369   0.56502
     Eigenvalues ---    0.57134   0.57744   0.62846   0.65900   0.70026
     Eigenvalues ---    0.73814   0.80841   0.84261   1.00035
 En-DIIS/RFO-DIIS IScMMF=        0 using points:     8    7
 RFO step:  Lambda=-8.76460476D-05.
 DidBck=F Rises=F RFO-DIIS coefs:    0.84808    0.15192
 Iteration  1 RMS(Cart)=  0.01141887 RMS(Int)=  0.00005892
 Iteration  2 RMS(Cart)=  0.00006887 RMS(Int)=  0.00001058
 Iteration  3 RMS(Cart)=  0.00000000 RMS(Int)=  0.00001058
 Variable       Old X    -DE/DX   Delta X   Delta X   Delta X     New X
                                  (DIIS)     (GDIIS)  (Total)
    R1        2.65324  -0.00033   0.00006  -0.00072  -0.00066   2.65259
    R2        2.68256   0.00068  -0.00036   0.00242   0.00205   2.68461
    R3        2.53272  -0.00123   0.00008  -0.00142  -0.00134   2.53138
    R4        2.61057   0.00072  -0.00020   0.00160   0.00141   2.61198
    R5        2.04686  -0.00011  -0.00002  -0.00009  -0.00011   2.04675
    R6        2.64831   0.00054  -0.00017   0.00102   0.00086   2.64917
    R7        2.04901  -0.00010   0.00000  -0.00021  -0.00021   2.04880
    R8        2.61164   0.00038  -0.00015   0.00112   0.00097   2.61261
    R9        2.04624  -0.00011  -0.00002  -0.00007  -0.00009   2.04615
   R10        2.66399  -0.00020  -0.00020   0.00083   0.00063   2.66462
   R11        2.04995   0.00015   0.00003   0.00009   0.00012   2.05007
   R12        2.79981  -0.00148   0.00052  -0.00268  -0.00215   2.79766
   R13        2.30878   0.00232  -0.00057   0.00328   0.00271   2.31148
   R14        2.65085  -0.00070   0.00026  -0.00183  -0.00157   2.64927
   R15        3.21974   0.00075   0.00448   0.00628   0.01076   3.23050
   R16        2.60310   0.00136  -0.00046   0.00385   0.00339   2.60649
   R17        1.90384   0.00046  -0.00003   0.00062   0.00060   1.90444
   R18        3.34668   0.00022  -0.00157  -0.00004  -0.00161   3.34507
   R19        2.45862   0.00231   0.00055   0.00290   0.00345   2.46207
   R20        3.31450  -0.00335  -0.00037  -0.00522  -0.00559   3.30891
   R21        2.57557   0.00194  -0.00060   0.00611   0.00551   2.58108
   R22        2.71407  -0.00299  -0.00017  -0.00454  -0.00471   2.70935
   R23        2.57352  -0.00048  -0.00059   0.00028  -0.00031   2.57321
   R24        2.04311  -0.00017   0.00010  -0.00059  -0.00048   2.04263
   R25        1.85964   0.00050  -0.00075   0.00170   0.00095   1.86059
   R26        2.32469   0.00003   0.00002   0.00080   0.00082   2.32551
   R27        2.31798  -0.00008  -0.00018   0.00124   0.00106   2.31904
    A1        2.08718  -0.00003  -0.00004   0.00027   0.00023   2.08741
    A2        2.04690   0.00033  -0.00053   0.00066   0.00013   2.04703
    A3        2.14908  -0.00031   0.00057  -0.00091  -0.00035   2.14873
    A4        2.10367  -0.00013   0.00007  -0.00007   0.00000   2.10368
    A5        2.05556   0.00016  -0.00030   0.00146   0.00116   2.05672
    A6        2.12392  -0.00003   0.00023  -0.00141  -0.00118   2.12274
    A7        2.10563   0.00006  -0.00007   0.00003  -0.00004   2.10560
    A8        2.08642  -0.00010   0.00000  -0.00028  -0.00029   2.08614
    A9        2.09107   0.00004   0.00008   0.00024   0.00032   2.09139
   A10        2.08133  -0.00003  -0.00006   0.00015   0.00009   2.08142
   A11        2.10306   0.00008   0.00012  -0.00002   0.00009   2.10315
   A12        2.09875  -0.00004  -0.00006  -0.00012  -0.00018   2.09857
   A13        2.12369  -0.00020   0.00015  -0.00027  -0.00013   2.12356
   A14        2.05362   0.00054   0.00002   0.00084   0.00086   2.05448
   A15        2.10524  -0.00033  -0.00016  -0.00051  -0.00068   2.10456
   A16        2.06421   0.00033  -0.00005  -0.00013  -0.00018   2.06403
   A17        2.05354   0.00091   0.00025   0.00326   0.00351   2.05705
   A18        2.16543  -0.00124  -0.00020  -0.00313  -0.00333   2.16210
   A19        2.14102   0.00052   0.00015   0.00165   0.00179   2.14282
   A20        2.02640  -0.00170  -0.00078  -0.00140  -0.00218   2.02422
   A21        2.11547   0.00118   0.00063  -0.00015   0.00048   2.11595
   A22        2.22852   0.00030   0.00024   0.00053   0.00078   2.22930
   A23        2.02741  -0.00008  -0.00020   0.00081   0.00061   2.02802
   A24        2.02593  -0.00023   0.00001  -0.00154  -0.00153   2.02440
   A25        2.05492   0.00024   0.00000   0.00174   0.00174   2.05666
   A26        2.20303   0.00041  -0.00005   0.00024   0.00019   2.20322
   A27        2.02519  -0.00065   0.00005  -0.00200  -0.00195   2.02324
   A28        1.50754   0.00083   0.00025   0.00264   0.00289   1.51043
   A29        1.94089   0.00038  -0.00026  -0.00016  -0.00043   1.94046
   A30        2.11224   0.00043  -0.00020   0.00356   0.00336   2.11560
   A31        2.23006  -0.00081   0.00046  -0.00340  -0.00294   2.22712
   A32        2.01757  -0.00006   0.00033  -0.00152  -0.00120   2.01638
   A33        2.16599  -0.00009  -0.00061   0.00112   0.00052   2.16650
   A34        2.09962   0.00015   0.00028   0.00040   0.00068   2.10030
   A35        1.93359  -0.00050  -0.00036   0.00104   0.00068   1.93426
   A36        1.88343  -0.00146   0.00066  -0.00602  -0.00536   1.87807
   A37        2.04405  -0.00042  -0.00028  -0.00019  -0.00041   2.04364
   A38        2.04977  -0.00003  -0.00009   0.00080   0.00078   2.05055
   A39        2.18929   0.00047   0.00022  -0.00057  -0.00029   2.18900
    D1        0.02403   0.00004   0.00012   0.00067   0.00079   0.02482
    D2       -3.12699  -0.00001   0.00019  -0.00081  -0.00062  -3.12761
    D3       -3.12433   0.00009  -0.00002   0.00279   0.00277  -3.12156
    D4        0.00783   0.00004   0.00004   0.00131   0.00136   0.00919
    D5       -0.04009  -0.00004   0.00004  -0.00082  -0.00078  -0.04087
    D6        3.10602  -0.00006  -0.00027  -0.00063  -0.00090   3.10512
    D7        3.10869  -0.00010   0.00020  -0.00308  -0.00288   3.10581
    D8       -0.02839  -0.00012  -0.00011  -0.00289  -0.00300  -0.03139
    D9        3.06954   0.00006   0.00036   0.00303   0.00339   3.07293
   D10       -0.07908   0.00012   0.00021   0.00524   0.00545  -0.07364
   D11        0.00451  -0.00002  -0.00013  -0.00025  -0.00038   0.00413
   D12        3.13462  -0.00003   0.00000  -0.00075  -0.00075   3.13387
   D13       -3.12727   0.00003  -0.00020   0.00127   0.00107  -3.12620
   D14        0.00284   0.00002  -0.00007   0.00077   0.00070   0.00354
   D15       -0.01611  -0.00001  -0.00002  -0.00002  -0.00004  -0.01615
   D16        3.11519   0.00002   0.00020   0.00031   0.00051   3.11570
   D17        3.13700   0.00000  -0.00015   0.00048   0.00034   3.13733
   D18       -0.01489   0.00003   0.00007   0.00081   0.00089  -0.01401
   D19       -0.00117   0.00002   0.00019  -0.00015   0.00003  -0.00114
   D20        3.10221   0.00008   0.00040   0.00142   0.00183   3.10404
   D21       -3.13249  -0.00002  -0.00004  -0.00048  -0.00052  -3.13301
   D22       -0.02911   0.00005   0.00018   0.00109   0.00128  -0.02783
   D23        0.02908   0.00001  -0.00019   0.00056   0.00037   0.02944
   D24       -3.11735   0.00003   0.00014   0.00038   0.00052  -3.11683
   D25       -3.07319  -0.00008  -0.00042  -0.00110  -0.00151  -3.07471
   D26        0.06357  -0.00005  -0.00009  -0.00128  -0.00136   0.06221
   D27        0.17598   0.00002  -0.00118   0.00317   0.00198   0.17796
   D28       -2.94008  -0.00013  -0.00125  -0.00117  -0.00243  -2.94251
   D29       -2.96080  -0.00001  -0.00151   0.00335   0.00184  -2.95896
   D30        0.20632  -0.00016  -0.00158  -0.00098  -0.00257   0.20375
   D31       -3.05174   0.00017  -0.00118   0.00787   0.00669  -3.04505
   D32        0.14782   0.00022  -0.00253   0.01217   0.00964   0.15746
   D33        0.11498   0.00003  -0.00124   0.00358   0.00234   0.11731
   D34       -2.96865   0.00008  -0.00259   0.00787   0.00529  -2.96336
   D35       -3.05734   0.00036  -0.00295   0.01683   0.01387  -3.04346
   D36        0.09486   0.00044  -0.00337   0.01927   0.01591   0.11077
   D37        0.02633   0.00032  -0.00161   0.01260   0.01099   0.03732
   D38       -3.10466   0.00039  -0.00202   0.01504   0.01302  -3.09163
   D39       -3.13194   0.00008  -0.00056   0.00287   0.00231  -3.12963
   D40        0.00013   0.00002  -0.00019   0.00068   0.00050   0.00063
   D41        3.13219  -0.00009   0.00034  -0.00263  -0.00229   3.12990
   D42        0.00105  -0.00003  -0.00007  -0.00025  -0.00031   0.00073
   D43       -0.00128   0.00000   0.00039  -0.00091  -0.00052  -0.00180
   D44        3.14011  -0.00004   0.00011  -0.00111  -0.00101   3.13910
   D45        0.00223  -0.00001  -0.00054   0.00103   0.00049   0.00272
   D46        3.14103  -0.00001  -0.00011   0.00011   0.00000   3.14103
   D47       -3.13914   0.00003  -0.00023   0.00125   0.00102  -3.13812
   D48       -0.00033   0.00004   0.00020   0.00032   0.00052   0.00019
   D49        0.00582  -0.00075  -0.00430  -0.00211  -0.00641  -0.00059
   D50        3.13442   0.00076   0.00499   0.00109   0.00607   3.14049
   D51       -3.13602  -0.00079  -0.00464  -0.00235  -0.00698   3.14018
   D52       -0.00742   0.00072   0.00465   0.00085   0.00550  -0.00192
   D53       -0.00212   0.00003   0.00039  -0.00051  -0.00012  -0.00224
   D54       -3.14104   0.00002  -0.00002   0.00037   0.00035  -3.14068
         Item               Value     Threshold  Converged?
 Maximum Force            0.003346     0.000450     NO 
 RMS     Force            0.000706     0.000300     NO 
 Maximum Displacement     0.047759     0.001800     NO 
 RMS     Displacement     0.011427     0.001200     NO 
 Predicted change in Energy=-7.844496D-05
 GradGradGradGradGradGradGradGradGradGradGradGradGradGradGradGradGradGrad

                          Input orientation:                          
 ---------------------------------------------------------------------
 Center     Atomic      Atomic             Coordinates (Angstroms)
 Number     Number       Type             X           Y           Z
 ---------------------------------------------------------------------
      1          6           0        3.214804   -1.489511    0.600047
      2          6           0        3.628628   -2.785348    0.946309
      3          6           0        2.709968   -3.813566    1.042769
      4          6           0        1.350162   -3.582642    0.792036
      5          6           0        0.930684   -2.306676    0.464400
      6          6           0        1.836132   -1.229283    0.376988
      7          6           0        1.436840    0.160660    0.060160
      8          8           0        2.247342    1.040889   -0.193738
      9          7           0        0.060750    0.426712    0.092023
     10          6           0       -0.581397    1.595214   -0.261125
     11         16           0       -2.325222    1.699008    0.024683
     12          6           0       -2.235660    3.305317   -0.666515
     13          6           0       -0.957023    3.613469   -1.034853
     14          7           0       -0.029895    2.643160   -0.804379
     15          8           0        4.162444   -0.547809    0.502239
     16          7           0       -3.404529    4.125801   -0.793520
     17          8           0       -4.468327    3.651029   -0.396883
     18          8           0       -3.263169    5.240617   -1.286648
     19          1           0        4.684661   -2.948881    1.122787
     20          1           0        3.048511   -4.809764    1.304351
     21          1           0        0.635925   -4.394725    0.844867
     22          1           0       -0.121095   -2.163285    0.240563
     23          1           0       -0.525388   -0.304896    0.461926
     24          1           0       -0.664811    4.552150   -1.484147
     25          1           0        3.728565    0.280362    0.193558
 ---------------------------------------------------------------------
                    Distance matrix (angstroms):
                    1          2          3          4          5
     1  C    0.000000
     2  C    1.403688   0.000000
     3  C    2.419110   1.382199   0.000000
     4  C    2.809794   2.418860   1.401880   0.000000
     5  C    2.429683   2.782133   2.402307   1.382532   0.000000
     6  C    1.420637   2.441005   2.808091   2.438592   1.410054
     7  C    2.485095   3.777321   4.287289   3.815162   2.550951
     8  O    2.822942   4.224659   5.030776   4.811831   3.656901
     9  N    3.725326   4.876155   5.089424   4.269370   2.892553
    10  C    4.966717   6.194475   6.464373   5.625856   4.247060
    11  S    6.417911   7.510470   7.535125   6.480208   5.180712
    12  C    7.368997   8.607396   8.835122   7.901232   6.542107
    13  C    6.790982   8.117761   8.539566   7.774614   6.392129
    14  N    5.438699   6.776311   7.253146   6.573713   5.199365
    15  O    1.339549   2.342805   3.614834   4.147664   3.679581
    16  N    8.791434  10.012805  10.187864   9.194626   7.858320
    17  O    9.297823  10.430330  10.455654   9.359184   8.086123
    18  O    9.529867  10.811987  11.094268  10.171216   8.810006
    19  H    2.136235   1.083095   2.157196   3.410269   3.865003
    20  H    3.398202   2.136116   1.084180   2.157009   3.384695
    21  H    3.892405   3.399508   2.162999   1.082776   2.142799
    22  H    3.422195   3.865936   3.373705   2.117379   1.084852
    23  H    3.925738   4.862418   4.807876   3.790815   2.475333
    24  H    7.476425   8.841923   9.368012   8.684236   7.306568
    25  H    1.887229   3.158354   4.303365   4.575781   3.820243
                    6          7          8          9         10
     6  C    0.000000
     7  C    1.480457   0.000000
     8  O    2.376658   1.223185   0.000000
     9  N    2.444485   1.401936   2.289118   0.000000
    10  C    3.772190   2.496888   2.883328   1.379298   0.000000
    11  S    5.100576   4.064589   4.624843   2.704835   1.770137
    12  C    6.183121   4.889191   5.044647   3.759687   2.413583
    13  C    5.766043   4.341834   4.194472   3.530033   2.193879
    14  N    4.457970   3.010241   2.850608   2.392571   1.302870
    15  O    2.427307   2.850663   2.583788   4.235784   5.261112
    16  N    7.583636   6.315851   6.466844   5.145445   3.828497
    17  O    8.010151   6.874778   7.207934   5.581020   4.399208
    18  O    8.404175   7.050528   7.014121   6.010229   4.640319
    19  H    3.409890   4.620256   4.857162   5.817015   7.091923
    20  H    3.892263   5.371276   6.092314   6.149564   7.526665
    21  H    3.417518   4.691350   5.763789   4.913640   6.211639
    22  H    2.172950   2.803645   4.008097   2.600618   3.819670
    23  H    2.537416   2.056330   3.151041   1.007787   2.033803
    24  H    6.568371   5.107544   4.740754   4.475488   3.200970
    25  H    2.427751   2.298722   1.709508   3.672138   4.528944
                   11         12         13         14         15
    11  S    0.000000
    12  C    1.751001   0.000000
    13  C    2.580649   1.365849   0.000000
    14  N    2.616734   2.307132   1.361684   0.000000
    15  O    6.882300   7.559650   6.774055   5.428189   0.000000
    16  N    2.779152   1.433729   2.512173   3.685987   8.987808
    17  O    2.929335   2.275306   3.568988   4.569632   9.639962
    18  O    3.891315   2.277219   2.833606   4.175335   9.583617
    19  H    8.482167   9.497760   8.918994   7.563857   2.534351
    20  H    8.536900   9.882374   9.615978   8.334831   4.477554
    21  H    6.824564   8.355892   8.378664   7.259143   5.229961
    22  H    4.452199   5.932940   5.974642   4.919567   4.585514
    23  H    2.728775   4.151150   4.216662   3.246548   4.694294
    24  H    3.629594   2.165798   1.080914   2.123545   7.297787
    25  H    6.220081   6.742556   5.879909   4.550243   0.984583
                   16         17         18         19         20
    16  N    0.000000
    17  O    1.230607   0.000000
    18  O    1.227181   2.184234   0.000000
    19  H   10.915968  11.386194  11.663673   0.000000
    20  H   11.219942  11.444740  12.147458   2.484520   0.000000
    21  H    9.571256   9.608824  10.610660   4.308128   2.490773
    22  H    7.169579   7.287730   8.186743   4.948816   4.264024
    23  H    5.431084   5.650988   6.426949   5.879796   5.811735
    24  H    2.857411   4.057203   2.695266   9.574885  10.450355
    25  H    8.163501   8.882514   8.699395   3.493651   5.254115
                   21         22         23         24         25
    21  H    0.000000
    22  H    2.432610   0.000000
    23  H    4.268723   1.914696   0.000000
    24  H    9.336102   6.954661   5.234265   0.000000
    25  H    5.643143   4.559989   4.302401   6.353315   0.000000
 Stoichiometry    C10H7N3O4S
 Framework group  C1[X(C10H7N3O4S)]
 Deg. of freedom    69
 Full point group                 C1      NOp   1
 Largest Abelian subgroup         C1      NOp   1
 Largest concise Abelian subgroup C1      NOp   1
                         Standard orientation:                         
 ---------------------------------------------------------------------
 Center     Atomic      Atomic             Coordinates (Angstroms)
 Number     Number       Type             X           Y           Z
 ---------------------------------------------------------------------
      1          6           0       -3.860789    0.733133   -0.127883
      2          6           0       -5.126615    0.126775   -0.146690
      3          6           0       -5.255211   -1.236186    0.043769
      4          6           0       -4.125539   -2.036586    0.263920
      5          6           0       -2.873223   -1.450869    0.269876
      6          6           0       -2.702012   -0.067285    0.058602
      7          6           0       -1.383676    0.605473    0.024804
      8          8           0       -1.261107    1.822500    0.026835
      9          7           0       -0.265343   -0.237709   -0.036827
     10          6           0        1.065425    0.119318    0.026807
     11         16           0        2.274429   -1.147904   -0.229795
     12          6           0        3.478892    0.095984    0.031008
     13          6           0        2.893961    1.305736    0.275754
     14          7           0        1.532287    1.310446    0.273233
     15          8           0       -3.813509    2.061253   -0.295969
     16          7           0        4.879968   -0.203541   -0.022356
     17          8           0        5.195235   -1.369487   -0.258096
     18          8           0        5.664428    0.720457    0.169537
     19          1           0       -5.989553    0.762136   -0.304004
     20          1           0       -6.241405   -1.686472    0.033234
     21          1           0       -4.230854   -3.100298    0.436634
     22          1           0       -2.019616   -2.087230    0.477969
     23          1           0       -0.453288   -1.215181   -0.194499
     24          1           0        3.442740    2.217399    0.465719
     25          1           0       -2.874922    2.340990   -0.194952
 ---------------------------------------------------------------------
 Rotational constants (GHZ):      1.2922641      0.1503532      0.1353806
 Standard basis: 6-311+G(d,p) (5D, 7F)
 There are   446 symmetry adapted basis functions of A   symmetry.
 Integral buffers will be    262144 words long.
 Raffenetti 2 integral format.
 Two-electron integral symmetry is turned on.
   446 basis functions,   718 primitive gaussians,   464 cartesian basis functions
    68 alpha electrons       68 beta electrons
       nuclear repulsion energy      1333.9651545553 Hartrees.
 NAtoms=   25 NActive=   25 NUniq=   25 SFac= 1.00D+00 NAtFMM=   50 NAOKFM=F Big=F
 One-electron integrals computed using PRISM.
 NBasis=   446 RedAO= T  NBF=   446
 NBsUse=   446 1.00D-06 NBFU=   446
 Initial guess read from the read-write file.
 B after Tr=     0.000000    0.000000    0.000000
         Rot=    1.000000    0.000000    0.000000    0.000000 Ang=   0.00 deg.
 Initial guess orbital symmetries:
       Occupied  (A) (A) (A) (A) (A) (A) (A) (A) (A) (A) (A) (A)
                 (A) (A) (A) (A) (A) (A) (A) (A) (A) (A) (A) (A)
                 (A) (A) (A) (A) (A) (A) (A) (A) (A) (A) (A) (A)
                 (A) (A) (A) (A) (A) (A) (A) (A) (A) (A) (A) (A)
                 (A) (A) (A) (A) (A) (A) (A) (A) (A) (A) (A) (A)
                 (A) (A) (A) (A) (A) (A) (A) (A)
       Virtual   (A) (A) (A) (A) (A) (A) (A) (A) (A) (A) (A) (A)
                 (A) (A) (A) (A) (A) (A) (A) (A) (A) (A) (A) (A)
                 (A) (A) (A) (A) (A) (A) (A) (A) (A) (A) (A) (A)
                 (A) (A) (A) (A) (A) (A) (A) (A) (A) (A) (A) (A)
                 (A) (A) (A) (A) (A) (A) (A) (A) (A) (A) (A) (A)
                 (A) (A) (A) (A) (A) (A) (A) (A) (A) (A) (A) (A)
                 (A) (A) (A) (A) (A) (A) (A) (A) (A) (A) (A) (A)
                 (A) (A) (A) (A) (A) (A) (A) (A) (A) (A) (A) (A)
                 (A) (A) (A) (A) (A) (A) (A) (A) (A) (A) (A) (A)
                 (A) (A) (A) (A) (A) (A) (A) (A) (A) (A) (A) (A)
                 (A) (A) (A) (A) (A) (A) (A) (A) (A) (A) (A) (A)
                 (A) (A) (A) (A) (A) (A) (A) (A) (A) (A) (A) (A)
                 (A) (A) (A) (A) (A) (A) (A) (A) (A) (A) (A) (A)
                 (A) (A) (A) (A) (A) (A) (A) (A) (A) (A) (A) (A)
                 (A) (A) (A) (A) (A) (A) (A) (A) (A) (A) (A) (A)
                 (A) (A) (A) (A) (A) (A) (A) (A) (A) (A) (A) (A)
                 (A) (A) (A) (A) (A) (A) (A) (A) (A) (A) (A) (A)
                 (A) (A) (A) (A) (A) (A) (A) (A) (A) (A) (A) (A)
                 (A) (A) (A) (A) (A) (A) (A) (A) (A) (A) (A) (A)
                 (A) (A) (A) (A) (A) (A) (A) (A) (A) (A) (A) (A)
                 (A) (A) (A) (A) (A) (A) (A) (A) (A) (A) (A) (A)
                 (A) (A) (A) (A) (A) (A) (A) (A) (A) (A) (A) (A)
                 (A) (A) (A) (A) (A) (A) (A) (A) (A) (A) (A) (A)
                 (A) (A) (A) (A) (A) (A) (A) (A) (A) (A) (A) (A)
                 (A) (A) (A) (A) (A) (A) (A) (A) (A) (A) (A) (A)
                 (A) (A) (A) (A) (A) (A) (A) (A) (A) (A) (A) (A)
                 (A) (A) (A) (A) (A) (A) (A) (A) (A) (A) (A) (A)
                 (A) (A) (A) (A) (A) (A) (A) (A) (A) (A) (A) (A)
                 (A) (A) (A) (A) (A) (A) (A) (A) (A) (A) (A) (A)
                 (A) (A) (A) (A) (A) (A) (A) (A) (A) (A) (A) (A)
                 (A) (A) (A) (A) (A) (A) (A) (A) (A) (A) (A) (A)
                 (A) (A) (A) (A) (A) (A)
 Harris functional with IExCor=  402 diagonalized for initial guess.
 ExpMin= 4.05D-02 ExpMax= 9.34D+04 ExpMxC= 3.17D+03 IAcc=2 IRadAn=         0 AccDes= 0.00D+00
 HarFok:  IExCor=  402 AccDes= 0.00D+00 IRadAn=         0 IDoV= 1
 ScaDFX=  1.000000  1.000000  1.000000  1.000000
 FoFCou: FMM=F IPFlag=           0 FMFlag=      100000 FMFlg1=           0
         NFxFlg=           0 DoJE=T BraDBF=F KetDBF=T FulRan=T
         Omega=  0.000000  0.000000  1.000000  0.000000  0.000000 ICntrl=     500 IOpCl=  0
         NMat0=    1 NMatS0=    1 NMatT0=    0 NMatD0=    1 NMtDS0=    0 NMtDT0=    0
         I1Cent=           4 NGrid=           0.
 Petite list used in FoFCou.
 Requested convergence on RMS density matrix=1.00D-08 within 128 cycles.
 Requested convergence on MAX density matrix=1.00D-06.
 Requested convergence on             energy=1.00D-06.
 No special actions if energy rises.
 SCF Done:  E(RB3LYP) =  -1248.78874416     A.U. after   13 cycles
             Convg  =    0.8734D-08             -V/T =  2.0029
 Calling FoFJK, ICntrl=      2127 FMM=F ISym2X=0 I1Cent= 0 IOpClX= 0 NMat=1 NMatS=1 NMatT=0.
 ***** Axes restored to original set *****
 -------------------------------------------------------------------
 Center     Atomic                   Forces (Hartrees/Bohr)
 Number     Number              X              Y              Z
 -------------------------------------------------------------------
      1        6           0.000435515   -0.000070461    0.000063472
      2        6          -0.000013166    0.000142574    0.000081882
      3        6          -0.000160704   -0.000024030   -0.000025638
      4        6           0.000081919   -0.000033285   -0.000014308
      5        6          -0.000045291   -0.000036189   -0.000006325
      6        6          -0.000309062    0.000353321   -0.000151677
      7        6          -0.000506295   -0.000209396    0.000171592
      8        8           0.000368479    0.000116652    0.000213073
      9        7           0.000136182   -0.000401141   -0.000265599
     10        6          -0.000149223   -0.000458222    0.000560829
     11       16          -0.000053014    0.002389903   -0.000660971
     12        6          -0.001412375   -0.001435354    0.000843582
     13        6           0.000380437   -0.000847292    0.000272584
     14        7          -0.000011710    0.001097359   -0.000874173
     15        8          -0.000507111    0.000086874   -0.000149220
     16        7           0.001264565   -0.000162501   -0.000077587
     17        8           0.000214525   -0.000183178   -0.000038562
     18        8           0.000107501   -0.000578319    0.000189680
     19        1          -0.000074970    0.000029132   -0.000005098
     20        1           0.000016921    0.000051247   -0.000015612
     21        1           0.000026400    0.000075962   -0.000021578
     22        1           0.000024498    0.000222161   -0.000022637
     23        1          -0.000148935   -0.000108234   -0.000132439
     24        1          -0.000141363    0.000001989    0.000032553
     25        1           0.000476277   -0.000019572    0.000032177
 -------------------------------------------------------------------
 Cartesian Forces:  Max     0.002389903 RMS     0.000495334

 GradGradGradGradGradGradGradGradGradGradGradGradGradGradGradGradGradGrad
 Berny optimization.
 Using GEDIIS/GDIIS optimizer.
 Internal  Forces:  Max     0.002451136 RMS     0.000361784
 Search for a local minimum.
 Step number   9 out of a maximum of  130
 All quantities printed in internal units (Hartrees-Bohrs-Radians)
 Mixed Optimization -- En-DIIS/RFO-DIIS
 Swaping is turned off.
 Update second derivatives using D2CorX and points    4    5    6    7    8
                                                      9
 DE= -1.04D-04 DEPred=-7.84D-05 R= 1.32D+00
 SS=  1.41D+00  RLast= 3.93D-02 DXNew= 1.4270D+00 1.1781D-01
 Trust test= 1.32D+00 RLast= 3.93D-02 DXMaxT set to 8.49D-01
 ITU=  1  1  0  1  1  1  0  1  0
     Eigenvalues ---    0.00984   0.02185   0.02241   0.02326   0.02445
     Eigenvalues ---    0.02488   0.02624   0.02643   0.02746   0.02796
     Eigenvalues ---    0.02818   0.02847   0.02897   0.02900   0.02919
     Eigenvalues ---    0.02998   0.03229   0.03373   0.03520   0.03524
     Eigenvalues ---    0.04097   0.04176   0.11295   0.15815   0.15939
     Eigenvalues ---    0.15999   0.16002   0.16064   0.16251   0.18877
     Eigenvalues ---    0.21992   0.22145   0.22534   0.22964   0.23732
     Eigenvalues ---    0.24434   0.24722   0.24999   0.25002   0.25182
     Eigenvalues ---    0.25532   0.29296   0.31489   0.33231   0.33317
     Eigenvalues ---    0.33436   0.33606   0.33812   0.36187   0.46495
     Eigenvalues ---    0.46965   0.48357   0.50596   0.52435   0.53192
     Eigenvalues ---    0.54112   0.54889   0.55689   0.56472   0.56862
     Eigenvalues ---    0.57685   0.60343   0.62937   0.66928   0.69108
     Eigenvalues ---    0.73309   0.79498   0.82990   1.03487
 En-DIIS/RFO-DIIS IScMMF=        0 using points:     9    8    7
 RFO step:  Lambda=-2.97709814D-05.
 DidBck=F Rises=F RFO-DIIS coefs:    1.55922   -0.45383   -0.10539
 Iteration  1 RMS(Cart)=  0.02596993 RMS(Int)=  0.00035745
 Iteration  2 RMS(Cart)=  0.00041989 RMS(Int)=  0.00000918
 Iteration  3 RMS(Cart)=  0.00000020 RMS(Int)=  0.00000918
 Variable       Old X    -DE/DX   Delta X   Delta X   Delta X     New X
                                  (DIIS)     (GDIIS)  (Total)
    R1        2.65259  -0.00015  -0.00041  -0.00042  -0.00083   2.65175
    R2        2.68461   0.00003   0.00140   0.00083   0.00223   2.68685
    R3        2.53138  -0.00001  -0.00080   0.00031  -0.00049   2.53089
    R4        2.61198   0.00011   0.00092   0.00068   0.00160   2.61358
    R5        2.04675  -0.00008  -0.00005  -0.00012  -0.00017   2.04659
    R6        2.64917  -0.00006   0.00060   0.00009   0.00068   2.64985
    R7        2.04880  -0.00005  -0.00012  -0.00008  -0.00019   2.04861
    R8        2.61261  -0.00011   0.00065   0.00019   0.00084   2.61345
    R9        2.04615  -0.00007  -0.00003  -0.00010  -0.00013   2.04602
   R10        2.66462  -0.00027   0.00049   0.00005   0.00054   2.66516
   R11        2.05007   0.00001   0.00005   0.00001   0.00005   2.05013
   R12        2.79766  -0.00090  -0.00157  -0.00312  -0.00469   2.79297
   R13        2.31148   0.00032   0.00191   0.00151   0.00342   2.31491
   R14        2.64927  -0.00032  -0.00106  -0.00117  -0.00223   2.64705
   R15        3.23050   0.00016   0.00291  -0.00408  -0.00116   3.22934
   R16        2.60649  -0.00030   0.00221   0.00051   0.00272   2.60921
   R17        1.90444   0.00012   0.00035   0.00026   0.00062   1.90506
   R18        3.34507   0.00007   0.00019   0.00117   0.00136   3.34644
   R19        2.46207   0.00054   0.00155   0.00029   0.00184   2.46391
   R20        3.30891  -0.00245  -0.00287  -0.00496  -0.00783   3.30109
   R21        2.58108  -0.00012   0.00349   0.00084   0.00433   2.58541
   R22        2.70935  -0.00183  -0.00252  -0.00374  -0.00626   2.70310
   R23        2.57321  -0.00097   0.00024  -0.00075  -0.00051   2.57270
   R24        2.04263  -0.00005  -0.00034  -0.00014  -0.00049   2.04214
   R25        1.86059  -0.00010   0.00105   0.00073   0.00178   1.86238
   R26        2.32551  -0.00013   0.00044   0.00047   0.00091   2.32642
   R27        2.31904  -0.00059   0.00072   0.00015   0.00087   2.31991
    A1        2.08741  -0.00022   0.00015  -0.00086  -0.00071   2.08670
    A2        2.04703   0.00013   0.00044   0.00120   0.00165   2.04868
    A3        2.14873   0.00009  -0.00059  -0.00034  -0.00094   2.14780
    A4        2.10368   0.00001  -0.00005   0.00020   0.00015   2.10382
    A5        2.05672  -0.00002   0.00086   0.00045   0.00131   2.05803
    A6        2.12274   0.00001  -0.00082  -0.00066  -0.00148   2.12125
    A7        2.10560   0.00006   0.00003   0.00036   0.00038   2.10598
    A8        2.08614  -0.00006  -0.00016  -0.00036  -0.00052   2.08562
    A9        2.09139   0.00000   0.00013   0.00000   0.00013   2.09152
   A10        2.08142  -0.00006   0.00009  -0.00027  -0.00017   2.08124
   A11        2.10315   0.00007  -0.00003   0.00017   0.00014   2.10329
   A12        2.09857   0.00000  -0.00006   0.00011   0.00005   2.09862
   A13        2.12356  -0.00006  -0.00017  -0.00035  -0.00052   2.12304
   A14        2.05448   0.00026   0.00047   0.00114   0.00161   2.05609
   A15        2.10456  -0.00020  -0.00027  -0.00080  -0.00107   2.10349
   A16        2.06403   0.00027  -0.00007   0.00084   0.00078   2.06480
   A17        2.05705   0.00006   0.00179  -0.00038   0.00140   2.05846
   A18        2.16210  -0.00033  -0.00172  -0.00046  -0.00218   2.15992
   A19        2.14282  -0.00019   0.00090  -0.00173  -0.00085   2.14197
   A20        2.02422  -0.00049  -0.00068   0.00067  -0.00001   2.02421
   A21        2.11595   0.00068  -0.00017   0.00087   0.00069   2.11664
   A22        2.22930  -0.00012   0.00026  -0.00098  -0.00073   2.22856
   A23        2.02802   0.00011   0.00048   0.00106   0.00152   2.02954
   A24        2.02440   0.00000  -0.00086  -0.00049  -0.00136   2.02304
   A25        2.05666   0.00002   0.00098   0.00040   0.00137   2.05803
   A26        2.20322   0.00003   0.00014  -0.00026  -0.00013   2.20309
   A27        2.02324  -0.00004  -0.00113  -0.00016  -0.00129   2.02195
   A28        1.51043  -0.00004   0.00144  -0.00006   0.00138   1.51181
   A29        1.94046   0.00046  -0.00005   0.00127   0.00121   1.94168
   A30        2.11560  -0.00005   0.00202   0.00129   0.00330   2.11891
   A31        2.22712  -0.00041  -0.00196  -0.00256  -0.00452   2.22260
   A32        2.01638   0.00030  -0.00090  -0.00030  -0.00120   2.01518
   A33        2.16650  -0.00029   0.00071  -0.00027   0.00044   2.16694
   A34        2.10030  -0.00001   0.00019   0.00057   0.00075   2.10105
   A35        1.93426  -0.00068   0.00063  -0.00075  -0.00012   1.93414
   A36        1.87807   0.00060  -0.00346   0.00517   0.00171   1.87979
   A37        2.04364  -0.00024  -0.00003  -0.00074  -0.00082   2.04282
   A38        2.05055  -0.00010   0.00050   0.00019   0.00064   2.05118
   A39        2.18900   0.00033  -0.00031   0.00055   0.00019   2.18918
    D1        0.02482   0.00005   0.00036   0.00247   0.00283   0.02765
    D2       -3.12761   0.00002  -0.00048   0.00105   0.00057  -3.12704
    D3       -3.12156   0.00005   0.00157   0.00179   0.00336  -3.11820
    D4        0.00919   0.00002   0.00073   0.00038   0.00110   0.01029
    D5       -0.04087  -0.00005  -0.00046  -0.00248  -0.00294  -0.04381
    D6        3.10512  -0.00008  -0.00032  -0.00330  -0.00362   3.10149
    D7        3.10581  -0.00005  -0.00175  -0.00176  -0.00351   3.10229
    D8       -0.03139  -0.00008  -0.00160  -0.00259  -0.00420  -0.03559
    D9        3.07293  -0.00004   0.00164  -0.00217  -0.00053   3.07241
   D10       -0.07364  -0.00004   0.00290  -0.00287   0.00003  -0.07361
   D11        0.00413  -0.00002  -0.00012  -0.00068  -0.00081   0.00332
   D12        3.13387  -0.00003  -0.00042  -0.00115  -0.00157   3.13231
   D13       -3.12620   0.00001   0.00074   0.00078   0.00152  -3.12469
   D14        0.00354   0.00001   0.00044   0.00032   0.00076   0.00429
   D15       -0.01615  -0.00002  -0.00001  -0.00110  -0.00111  -0.01726
   D16        3.11570   0.00000   0.00015  -0.00047  -0.00032   3.11537
   D17        3.13733  -0.00002   0.00029  -0.00063  -0.00034   3.13699
   D18       -0.01401   0.00001   0.00044   0.00000   0.00044  -0.01357
   D19       -0.00114   0.00003  -0.00011   0.00106   0.00095  -0.00019
   D20        3.10404   0.00004   0.00074   0.00082   0.00156   3.10560
   D21       -3.13301   0.00000  -0.00027   0.00044   0.00017  -3.13284
   D22       -0.02783   0.00001   0.00059   0.00019   0.00078  -0.02706
   D23        0.02944   0.00001   0.00034   0.00073   0.00107   0.03051
   D24       -3.11683   0.00004   0.00019   0.00161   0.00181  -3.11503
   D25       -3.07471  -0.00001  -0.00056   0.00095   0.00039  -3.07431
   D26        0.06221   0.00002  -0.00070   0.00183   0.00113   0.06333
   D27        0.17796  -0.00007   0.00193  -0.00233  -0.00040   0.17756
   D28       -2.94251   0.00006  -0.00049   0.00797   0.00748  -2.93503
   D29       -2.95896  -0.00010   0.00208  -0.00321  -0.00113  -2.96010
   D30        0.20375   0.00003  -0.00034   0.00709   0.00675   0.21049
   D31       -3.04505   0.00001   0.00456   0.00206   0.00661  -3.03844
   D32        0.15746   0.00010   0.00714   0.01055   0.01770   0.17516
   D33        0.11731   0.00015   0.00217   0.01222   0.01439   0.13170
   D34       -2.96336   0.00024   0.00475   0.02072   0.02548  -2.93789
   D35       -3.04346   0.00039   0.00981   0.02864   0.03844  -3.00502
   D36        0.11077   0.00043   0.01123   0.03115   0.04237   0.15314
   D37        0.03732   0.00030   0.00726   0.02020   0.02747   0.06479
   D38       -3.09163   0.00034   0.00869   0.02271   0.03141  -3.06023
   D39       -3.12963   0.00007   0.00168   0.00347   0.00515  -3.12448
   D40        0.00063   0.00003   0.00041   0.00122   0.00163   0.00225
   D41        3.12990  -0.00006  -0.00152  -0.00295  -0.00446   3.12544
   D42        0.00073  -0.00002  -0.00013  -0.00049  -0.00062   0.00012
   D43       -0.00180  -0.00003  -0.00056  -0.00158  -0.00214  -0.00394
   D44        3.13910  -0.00004  -0.00064  -0.00184  -0.00248   3.13662
   D45        0.00272   0.00003   0.00065   0.00175   0.00240   0.00512
   D46        3.14103   0.00001   0.00007   0.00030   0.00038   3.14141
   D47       -3.13812   0.00004   0.00073   0.00203   0.00276  -3.13537
   D48        0.00019   0.00002   0.00015   0.00059   0.00074   0.00093
   D49       -0.00059  -0.00006  -0.00060  -0.00109  -0.00169  -0.00228
   D50        3.14049   0.00004  -0.00006  -0.00070  -0.00077   3.13972
   D51        3.14018  -0.00008  -0.00069  -0.00140  -0.00209   3.13810
   D52       -0.00192   0.00003  -0.00015  -0.00101  -0.00116  -0.00308
   D53       -0.00224  -0.00001  -0.00034  -0.00082  -0.00116  -0.00340
   D54       -3.14068   0.00002   0.00021   0.00056   0.00077  -3.13991
         Item               Value     Threshold  Converged?
 Maximum Force            0.002451     0.000450     NO 
 RMS     Force            0.000362     0.000300     NO 
 Maximum Displacement     0.124420     0.001800     NO 
 RMS     Displacement     0.026013     0.001200     NO 
 Predicted change in Energy=-5.481352D-05
 GradGradGradGradGradGradGradGradGradGradGradGradGradGradGradGradGradGrad

                          Input orientation:                          
 ---------------------------------------------------------------------
 Center     Atomic      Atomic             Coordinates (Angstroms)
 Number     Number       Type             X           Y           Z
 ---------------------------------------------------------------------
      1          6           0        3.215245   -1.485988    0.613383
      2          6           0        3.626526   -2.782502    0.958350
      3          6           0        2.708031   -3.813493    1.037328
      4          6           0        1.350647   -3.583988    0.770650
      5          6           0        0.932425   -2.306339    0.446109
      6          6           0        1.837425   -1.226892    0.376645
      7          6           0        1.437192    0.161641    0.066486
      8          8           0        2.249180    1.047414   -0.171633
      9          7           0        0.061594    0.424458    0.094339
     10          6           0       -0.581948    1.592851   -0.262236
     11         16           0       -2.316363    1.719339    0.072049
     12          6           0       -2.236386    3.304214   -0.658217
     13          6           0       -0.965074    3.596562   -1.070660
     14          7           0       -0.038681    2.624689   -0.845485
     15          8           0        4.161280   -0.541773    0.528705
     16          7           0       -3.398005    4.130781   -0.774515
     17          8           0       -4.455497    3.674513   -0.339645
     18          8           0       -3.260165    5.232620   -1.298017
     19          1           0        4.680349   -2.947006    1.146233
     20          1           0        3.045638   -4.810431    1.296866
     21          1           0        0.637571   -4.397782    0.809556
     22          1           0       -0.116732   -2.161729    0.210903
     23          1           0       -0.524418   -0.303533    0.472374
     24          1           0       -0.680518    4.522355   -1.549987
     25          1           0        3.729579    0.288021    0.218320
 ---------------------------------------------------------------------
                    Distance matrix (angstroms):
                    1          2          3          4          5
     1  C    0.000000
     2  C    1.403247   0.000000
     3  C    2.419562   1.383046   0.000000
     4  C    2.811239   2.420173   1.402241   0.000000
     5  C    2.431507   2.783398   2.402879   1.382977   0.000000
     6  C    1.421817   2.441145   2.808018   2.438872   1.410340
     7  C    2.485005   3.775789   4.284770   3.812227   2.547514
     8  O    2.822703   4.224002   5.029965   4.810940   3.655558
     9  N    3.723537   4.872355   5.084593   4.264586   2.887792
    10  C    4.966350   6.192318   6.460758   5.621516   4.242495
    11  S    6.416062   7.507998   7.535816   6.485390   5.186581
    12  C    7.367719   8.604367   8.830849   7.896569   6.537523
    13  C    6.792893   8.117397   8.534884   7.766164   6.383207
    14  N    5.441874   6.776819   7.248421   6.564282   5.189056
    15  O    1.339288   2.343378   3.615907   4.148888   3.680492
    16  N    8.786890  10.007014  10.182237   9.189935   7.853602
    17  O    9.294047  10.425782  10.453823   9.361084   8.088121
    18  O    9.524918  10.805548  11.086269  10.162261   8.800891
    19  H    2.136594   1.083007   2.157012   3.410825   3.866208
    20  H    3.398212   2.136475   1.084078   2.157327   3.385253
    21  H    3.893769   3.400754   2.163348   1.082706   2.143167
    22  H    3.423549   3.867301   3.374994   2.118806   1.084880
    23  H    3.924686   4.859197   4.804968   3.790280   2.476754
    24  H    7.480463   8.843264   9.362843   8.673165   7.295001
    25  H    1.888841   3.160123   4.305433   4.577864   3.821866
                    6          7          8          9         10
     6  C    0.000000
     7  C    1.477974   0.000000
     8  O    2.375419   1.224997   0.000000
     9  N    2.441358   1.400757   2.290054   0.000000
    10  C    3.769945   2.496668   2.884614   1.380737   0.000000
    11  S    5.101667   4.063943   4.621153   2.707747   1.770859
    12  C    6.180437   4.888368   5.044821   3.760326   2.413033
    13  C    5.763194   4.343118   4.199743   3.531787   2.194355
    14  N    4.455115   3.012723   2.859403   2.394648   1.303843
    15  O    2.427511   2.851156   2.583044   4.234348   5.261219
    16  N    7.578889   6.311932   6.462300   5.143983   3.825401
    17  O    8.008602   6.872336   7.202956   5.581694   4.398146
    18  O    8.397333   7.045698   7.009820   6.007591   4.636119
    19  H    3.410759   4.620347   4.858265   5.814306   7.091252
    20  H    3.892087   5.368653   6.091403   6.144482   7.522779
    21  H    3.417837   4.688271   5.762827   4.908899   6.206743
    22  H    2.172584   2.798854   4.005305   2.594947   3.812763
    23  H    2.537727   2.056465   3.151610   1.008113   2.034511
    24  H    6.565499   5.110138   4.749548   4.477421   3.201564
    25  H    2.429048   2.300883   1.708895   3.672615   4.530207
                   11         12         13         14         15
    11  S    0.000000
    12  C    1.746859   0.000000
    13  C    2.579871   1.368141   0.000000
    14  N    2.617129   2.307971   1.361413   0.000000
    15  O    6.876120   7.558474   6.779624   5.436410   0.000000
    16  N    2.775189   1.430418   2.508434   3.682174   8.981867
    17  O    2.927130   2.272238   3.567003   4.567960   9.632234
    18  O    3.887285   2.275129   2.827687   4.169418   9.579059
    19  H    8.478362   9.496053   8.922091   7.568353   2.536911
    20  H    8.537513   9.877733   9.610855   8.329688   4.478412
    21  H    6.832921   8.350733   8.367391   7.246487   5.231081
    22  H    4.463221   5.926621   5.959866   4.902228   4.585481
    23  H    2.731911   4.150291   4.217331   3.247642   4.692089
    24  H    3.628208   2.167913   1.080657   2.123538   7.308171
    25  H    6.214779   6.742290   5.886228   4.559768   0.985527
                   16         17         18         19         20
    16  N    0.000000
    17  O    1.231090   0.000000
    18  O    1.227641   2.185176   0.000000
    19  H   10.910735  11.380511  11.659005   0.000000
    20  H   11.214118  11.442879  12.139170   2.483410   0.000000
    21  H    9.567212   9.613633  10.600889   4.308382   2.491292
    22  H    7.164739   7.293127   8.175231   4.950100   4.265621
    23  H    5.429123   5.651337   6.423985   5.876362   5.808375
    24  H    2.852968   4.053916   2.687479   9.581224  10.444602
    25  H    8.158123   8.875534   8.695105   3.497197   5.255973
                   21         22         23         24         25
    21  H    0.000000
    22  H    2.434603   0.000000
    23  H    4.269284   1.920278   0.000000
    24  H    9.320603   6.935096   5.234836   0.000000
    25  H    5.645071   4.560201   4.302437   6.364389   0.000000
 Stoichiometry    C10H7N3O4S
 Framework group  C1[X(C10H7N3O4S)]
 Deg. of freedom    69
 Full point group                 C1      NOp   1
 Largest Abelian subgroup         C1      NOp   1
 Largest concise Abelian subgroup C1      NOp   1
                         Standard orientation:                         
 ---------------------------------------------------------------------
 Center     Atomic      Atomic             Coordinates (Angstroms)
 Number     Number       Type             X           Y           Z
 ---------------------------------------------------------------------
      1          6           0       -3.859975    0.732447   -0.142512
      2          6           0       -5.124498    0.124321   -0.158807
      3          6           0       -5.252953   -1.235984    0.055402
      4          6           0       -4.123834   -2.031724    0.296585
      5          6           0       -2.871516   -1.444936    0.298147
      6          6           0       -2.700810   -0.064884    0.062832
      7          6           0       -1.383711    0.604420    0.021732
      8          8           0       -1.260453    1.823034    0.001572
      9          7           0       -0.267523   -0.240327   -0.029697
     10          6           0        1.064700    0.116175    0.037563
     11         16           0        2.275470   -1.140341   -0.264338
     12          6           0        3.477601    0.091018    0.035910
     13          6           0        2.893693    1.294988    0.321072
     14          7           0        1.532288    1.299557    0.322126
     15          8           0       -3.811362    2.057658   -0.329984
     16          7           0        4.876316   -0.201964   -0.026179
     17          8           0        5.194164   -1.359859   -0.297902
     18          8           0        5.658939    0.717572    0.195307
     19          1           0       -5.988120    0.754722   -0.331015
     20          1           0       -6.238820   -1.686797    0.047743
     21          1           0       -4.229402   -3.092142    0.487950
     22          1           0       -2.017406   -2.075641    0.521016
     23          1           0       -0.454387   -1.217605   -0.191875
     24          1           0        3.443446    2.199204    0.540124
     25          1           0       -2.872867    2.340574   -0.227761
 ---------------------------------------------------------------------
 Rotational constants (GHZ):      1.2916856      0.1503604      0.1355861
 Standard basis: 6-311+G(d,p) (5D, 7F)
 There are   446 symmetry adapted basis functions of A   symmetry.
 Integral buffers will be    262144 words long.
 Raffenetti 2 integral format.
 Two-electron integral symmetry is turned on.
   446 basis functions,   718 primitive gaussians,   464 cartesian basis functions
    68 alpha electrons       68 beta electrons
       nuclear repulsion energy      1334.1624187283 Hartrees.
 NAtoms=   25 NActive=   25 NUniq=   25 SFac= 1.00D+00 NAtFMM=   50 NAOKFM=F Big=F
 One-electron integrals computed using PRISM.
 NBasis=   446 RedAO= T  NBF=   446
 NBsUse=   446 1.00D-06 NBFU=   446
 Initial guess read from the read-write file.
 B after Tr=     0.000000    0.000000    0.000000
         Rot=    1.000000    0.000000    0.000000    0.000000 Ang=   0.00 deg.
 Initial guess orbital symmetries:
       Occupied  (A) (A) (A) (A) (A) (A) (A) (A) (A) (A) (A) (A)
                 (A) (A) (A) (A) (A) (A) (A) (A) (A) (A) (A) (A)
                 (A) (A) (A) (A) (A) (A) (A) (A) (A) (A) (A) (A)
                 (A) (A) (A) (A) (A) (A) (A) (A) (A) (A) (A) (A)
                 (A) (A) (A) (A) (A) (A) (A) (A) (A) (A) (A) (A)
                 (A) (A) (A) (A) (A) (A) (A) (A)
       Virtual   (A) (A) (A) (A) (A) (A) (A) (A) (A) (A) (A) (A)
                 (A) (A) (A) (A) (A) (A) (A) (A) (A) (A) (A) (A)
                 (A) (A) (A) (A) (A) (A) (A) (A) (A) (A) (A) (A)
                 (A) (A) (A) (A) (A) (A) (A) (A) (A) (A) (A) (A)
                 (A) (A) (A) (A) (A) (A) (A) (A) (A) (A) (A) (A)
                 (A) (A) (A) (A) (A) (A) (A) (A) (A) (A) (A) (A)
                 (A) (A) (A) (A) (A) (A) (A) (A) (A) (A) (A) (A)
                 (A) (A) (A) (A) (A) (A) (A) (A) (A) (A) (A) (A)
                 (A) (A) (A) (A) (A) (A) (A) (A) (A) (A) (A) (A)
                 (A) (A) (A) (A) (A) (A) (A) (A) (A) (A) (A) (A)
                 (A) (A) (A) (A) (A) (A) (A) (A) (A) (A) (A) (A)
                 (A) (A) (A) (A) (A) (A) (A) (A) (A) (A) (A) (A)
                 (A) (A) (A) (A) (A) (A) (A) (A) (A) (A) (A) (A)
                 (A) (A) (A) (A) (A) (A) (A) (A) (A) (A) (A) (A)
                 (A) (A) (A) (A) (A) (A) (A) (A) (A) (A) (A) (A)
                 (A) (A) (A) (A) (A) (A) (A) (A) (A) (A) (A) (A)
                 (A) (A) (A) (A) (A) (A) (A) (A) (A) (A) (A) (A)
                 (A) (A) (A) (A) (A) (A) (A) (A) (A) (A) (A) (A)
                 (A) (A) (A) (A) (A) (A) (A) (A) (A) (A) (A) (A)
                 (A) (A) (A) (A) (A) (A) (A) (A) (A) (A) (A) (A)
                 (A) (A) (A) (A) (A) (A) (A) (A) (A) (A) (A) (A)
                 (A) (A) (A) (A) (A) (A) (A) (A) (A) (A) (A) (A)
                 (A) (A) (A) (A) (A) (A) (A) (A) (A) (A) (A) (A)
                 (A) (A) (A) (A) (A) (A) (A) (A) (A) (A) (A) (A)
                 (A) (A) (A) (A) (A) (A) (A) (A) (A) (A) (A) (A)
                 (A) (A) (A) (A) (A) (A) (A) (A) (A) (A) (A) (A)
                 (A) (A) (A) (A) (A) (A) (A) (A) (A) (A) (A) (A)
                 (A) (A) (A) (A) (A) (A) (A) (A) (A) (A) (A) (A)
                 (A) (A) (A) (A) (A) (A) (A) (A) (A) (A) (A) (A)
                 (A) (A) (A) (A) (A) (A) (A) (A) (A) (A) (A) (A)
                 (A) (A) (A) (A) (A) (A) (A) (A) (A) (A) (A) (A)
                 (A) (A) (A) (A) (A) (A)
 Harris functional with IExCor=  402 diagonalized for initial guess.
 ExpMin= 4.05D-02 ExpMax= 9.34D+04 ExpMxC= 3.17D+03 IAcc=2 IRadAn=         0 AccDes= 0.00D+00
 HarFok:  IExCor=  402 AccDes= 0.00D+00 IRadAn=         0 IDoV= 1
 ScaDFX=  1.000000  1.000000  1.000000  1.000000
 FoFCou: FMM=F IPFlag=           0 FMFlag=      100000 FMFlg1=           0
         NFxFlg=           0 DoJE=T BraDBF=F KetDBF=T FulRan=T
         Omega=  0.000000  0.000000  1.000000  0.000000  0.000000 ICntrl=     500 IOpCl=  0
         NMat0=    1 NMatS0=    1 NMatT0=    0 NMatD0=    1 NMtDS0=    0 NMtDT0=    0
         I1Cent=           4 NGrid=           0.
 Petite list used in FoFCou.
 Requested convergence on RMS density matrix=1.00D-08 within 128 cycles.
 Requested convergence on MAX density matrix=1.00D-06.
 Requested convergence on             energy=1.00D-06.
 No special actions if energy rises.
 SCF Done:  E(RB3LYP) =  -1248.78881636     A.U. after   14 cycles
             Convg  =    0.4532D-08             -V/T =  2.0030
 Calling FoFJK, ICntrl=      2127 FMM=F ISym2X=0 I1Cent= 0 IOpClX= 0 NMat=1 NMatS=1 NMatT=0.
 ***** Axes restored to original set *****
 -------------------------------------------------------------------
 Center     Atomic                   Forces (Hartrees/Bohr)
 Number     Number              X              Y              Z
 -------------------------------------------------------------------
      1        6          -0.000494283    0.000427216   -0.000203176
      2        6          -0.000316583   -0.000568534    0.000053302
      3        6          -0.000195009    0.000575545   -0.000185255
      4        6           0.000321598    0.000282181    0.000030865
      5        6           0.000407698   -0.000244831    0.000198962
      6        6           0.000176314   -0.000949415   -0.000068460
      7        6           0.001589235    0.001919368    0.000459221
      8        8          -0.001261063   -0.001121906    0.000107372
      9        7          -0.001363117    0.000894614   -0.000644276
     10        6           0.000234039   -0.000344959    0.000371137
     11       16           0.000324754    0.000802907   -0.000092290
     12        6           0.001806616   -0.000003396   -0.000332739
     13        6          -0.000784583   -0.001851076    0.000991410
     14        7          -0.000359622    0.000303964   -0.000486661
     15        8          -0.000459330    0.000496809   -0.000243627
     16        7          -0.000191460    0.000460404   -0.000239074
     17        8           0.000148542    0.000131112   -0.000109697
     18        8          -0.000141615   -0.000793981    0.000413200
     19        1          -0.000000256    0.000128076    0.000007558
     20        1           0.000016396   -0.000005943    0.000014497
     21        1           0.000014923    0.000024814   -0.000022252
     22        1           0.000100945    0.000109859   -0.000083610
     23        1           0.000132619   -0.000052594   -0.000268229
     24        1          -0.000140832    0.000115550   -0.000006948
     25        1           0.000434074   -0.000735782    0.000338772
 -------------------------------------------------------------------
 Cartesian Forces:  Max     0.001919368 RMS     0.000607517

 GradGradGradGradGradGradGradGradGradGradGradGradGradGradGradGradGradGrad
 Berny optimization.
 Using GEDIIS/GDIIS optimizer.
 Internal  Forces:  Max     0.001641632 RMS     0.000366591
 Search for a local minimum.
 Step number  10 out of a maximum of  130
 All quantities printed in internal units (Hartrees-Bohrs-Radians)
 Mixed Optimization -- En-DIIS/RFO-DIIS
 Swaping is turned off.
 Update second derivatives using D2CorX and points    4    5    6    7    8
                                                      9   10
 DE= -7.22D-05 DEPred=-5.48D-05 R= 1.32D+00
 SS=  1.41D+00  RLast= 8.22D-02 DXNew= 1.4270D+00 2.4671D-01
 Trust test= 1.32D+00 RLast= 8.22D-02 DXMaxT set to 8.49D-01
 ITU=  1  1  1  0  1  1  1  0  1  0
     Eigenvalues ---    0.00446   0.02165   0.02236   0.02325   0.02479
     Eigenvalues ---    0.02613   0.02623   0.02642   0.02766   0.02809
     Eigenvalues ---    0.02829   0.02868   0.02898   0.02904   0.02920
     Eigenvalues ---    0.02998   0.03231   0.03375   0.03522   0.03525
     Eigenvalues ---    0.03993   0.04173   0.11267   0.15841   0.15987
     Eigenvalues ---    0.15999   0.16001   0.16093   0.16220   0.19539
     Eigenvalues ---    0.21997   0.22134   0.22543   0.22867   0.24352
     Eigenvalues ---    0.24467   0.24780   0.24999   0.25038   0.25495
     Eigenvalues ---    0.25916   0.29556   0.31761   0.33233   0.33321
     Eigenvalues ---    0.33436   0.33562   0.33830   0.36114   0.46542
     Eigenvalues ---    0.47910   0.49788   0.51641   0.52708   0.53283
     Eigenvalues ---    0.54302   0.55157   0.55460   0.56482   0.57005
     Eigenvalues ---    0.57686   0.62591   0.64155   0.66535   0.72756
     Eigenvalues ---    0.74887   0.79466   0.84876   1.17261
 En-DIIS/RFO-DIIS IScMMF=        0 using points:    10    9    8    7
 RFO step:  Lambda=-2.22709645D-05.
 DidBck=F Rises=F RFO-DIIS coefs:    1.23331    0.09514   -0.23745   -0.09100
 Iteration  1 RMS(Cart)=  0.03688258 RMS(Int)=  0.00071332
 Iteration  2 RMS(Cart)=  0.00087051 RMS(Int)=  0.00000998
 Iteration  3 RMS(Cart)=  0.00000083 RMS(Int)=  0.00000997
 Variable       Old X    -DE/DX   Delta X   Delta X   Delta X     New X
                                  (DIIS)     (GDIIS)  (Total)
    R1        2.65175  -0.00003  -0.00045  -0.00038  -0.00083   2.65092
    R2        2.68685  -0.00072   0.00141  -0.00004   0.00136   2.68821
    R3        2.53089  -0.00023  -0.00060  -0.00083  -0.00144   2.52945
    R4        2.61358  -0.00053   0.00095  -0.00007   0.00088   2.61446
    R5        2.04659  -0.00002  -0.00006  -0.00005  -0.00011   2.04648
    R6        2.64985  -0.00048   0.00054  -0.00038   0.00017   2.65002
    R7        2.04861   0.00001  -0.00011   0.00001  -0.00011   2.04850
    R8        2.61345  -0.00045   0.00060  -0.00028   0.00033   2.61378
    R9        2.04602  -0.00003  -0.00005  -0.00006  -0.00011   2.04591
   R10        2.66516  -0.00046   0.00045  -0.00044   0.00001   2.66517
   R11        2.05013  -0.00006   0.00003  -0.00013  -0.00009   2.05003
   R12        2.79297   0.00031  -0.00212  -0.00214  -0.00426   2.78871
   R13        2.31491  -0.00164   0.00203   0.00051   0.00254   2.31745
   R14        2.64705   0.00025  -0.00119  -0.00062  -0.00182   2.64523
   R15        3.22934   0.00013   0.00058  -0.00740  -0.00681   3.22254
   R16        2.60921  -0.00154   0.00202  -0.00117   0.00085   2.61006
   R17        1.90506  -0.00014   0.00036   0.00000   0.00035   1.90541
   R18        3.34644  -0.00054   0.00073   0.00295   0.00368   3.35012
   R19        2.46391  -0.00050   0.00123  -0.00144  -0.00021   2.46370
   R20        3.30109  -0.00094  -0.00344  -0.00327  -0.00672   3.29437
   R21        2.58541  -0.00160   0.00318  -0.00120   0.00197   2.58738
   R22        2.70310   0.00003  -0.00290  -0.00177  -0.00468   2.69842
   R23        2.57270  -0.00111   0.00013  -0.00056  -0.00043   2.57227
   R24        2.04214   0.00007  -0.00033  -0.00003  -0.00037   2.04178
   R25        1.86238  -0.00081   0.00118   0.00040   0.00158   1.86396
   R26        2.32642  -0.00022   0.00047   0.00006   0.00053   2.32695
   R27        2.31991  -0.00090   0.00066  -0.00059   0.00007   2.31998
    A1        2.08670  -0.00005  -0.00007  -0.00033  -0.00040   2.08631
    A2        2.04868  -0.00001   0.00074   0.00151   0.00226   2.05094
    A3        2.14780   0.00006  -0.00067  -0.00118  -0.00187   2.14593
    A4        2.10382  -0.00005  -0.00001  -0.00027  -0.00028   2.10355
    A5        2.05803  -0.00010   0.00087   0.00027   0.00113   2.05917
    A6        2.12125   0.00015  -0.00087   0.00000  -0.00087   2.12038
    A7        2.10598   0.00003   0.00012   0.00047   0.00059   2.10657
    A8        2.08562  -0.00003  -0.00021  -0.00038  -0.00059   2.08503
    A9        2.09152   0.00000   0.00009  -0.00010  -0.00001   2.09151
   A10        2.08124  -0.00003   0.00002  -0.00017  -0.00014   2.08110
   A11        2.10329   0.00003  -0.00001  -0.00001  -0.00002   2.10327
   A12        2.09862   0.00000  -0.00001   0.00018   0.00016   2.09878
   A13        2.12304   0.00005  -0.00025  -0.00030  -0.00056   2.12248
   A14        2.05609   0.00012   0.00064   0.00146   0.00211   2.05820
   A15        2.10349  -0.00017  -0.00037  -0.00121  -0.00159   2.10191
   A16        2.06480   0.00005   0.00015   0.00055   0.00071   2.06551
   A17        2.05846  -0.00020   0.00133  -0.00063   0.00068   2.05914
   A18        2.15992   0.00015  -0.00148   0.00008  -0.00138   2.15853
   A19        2.14197   0.00012   0.00030   0.00014   0.00042   2.14239
   A20        2.02421  -0.00007  -0.00025   0.00099   0.00074   2.02494
   A21        2.11664  -0.00005  -0.00006  -0.00098  -0.00104   2.11560
   A22        2.22856  -0.00047  -0.00006  -0.00273  -0.00283   2.22573
   A23        2.02954   0.00012   0.00067   0.00083   0.00147   2.03101
   A24        2.02304   0.00034  -0.00083   0.00130   0.00044   2.02347
   A25        2.05803   0.00004   0.00089   0.00044   0.00133   2.05936
   A26        2.20309  -0.00027   0.00006  -0.00089  -0.00083   2.20226
   A27        2.02195   0.00023  -0.00097   0.00042  -0.00055   2.02140
   A28        1.51181  -0.00041   0.00112  -0.00116  -0.00004   1.51177
   A29        1.94168   0.00019   0.00030   0.00134   0.00164   1.94332
   A30        2.11891  -0.00043   0.00199  -0.00014   0.00185   2.12076
   A31        2.22260   0.00024  -0.00229  -0.00120  -0.00349   2.21911
   A32        2.01518   0.00052  -0.00087   0.00051  -0.00036   2.01482
   A33        2.16694  -0.00043   0.00064  -0.00072  -0.00008   2.16686
   A34        2.10105  -0.00009   0.00023   0.00020   0.00043   2.10148
   A35        1.93414  -0.00054   0.00041  -0.00113  -0.00071   1.93343
   A36        1.87979  -0.00005  -0.00176  -0.00139  -0.00315   1.87664
   A37        2.04282   0.00007  -0.00016   0.00015  -0.00005   2.04277
   A38        2.05118   0.00001   0.00046   0.00041   0.00083   2.05201
   A39        2.18918  -0.00009  -0.00018  -0.00055  -0.00077   2.18841
    D1        0.02765   0.00001   0.00085   0.00113   0.00198   0.02963
    D2       -3.12704   0.00003  -0.00018   0.00107   0.00088  -3.12616
    D3       -3.11820  -0.00003   0.00171  -0.00049   0.00122  -3.11698
    D4        0.01029  -0.00001   0.00068  -0.00055   0.00012   0.01041
    D5       -0.04381   0.00000  -0.00097  -0.00123  -0.00219  -0.04601
    D6        3.10149  -0.00001  -0.00098  -0.00132  -0.00230   3.09919
    D7        3.10229   0.00003  -0.00188   0.00048  -0.00140   3.10089
    D8       -0.03559   0.00003  -0.00190   0.00039  -0.00151  -0.03710
    D9        3.07241   0.00007   0.00077   0.00314   0.00392   3.07632
   D10       -0.07361   0.00003   0.00167   0.00147   0.00314  -0.07047
   D11        0.00332   0.00000  -0.00024  -0.00029  -0.00053   0.00280
   D12        3.13231   0.00001  -0.00061  -0.00037  -0.00098   3.13133
   D13       -3.12469  -0.00002   0.00082  -0.00023   0.00059  -3.12409
   D14        0.00429  -0.00001   0.00045  -0.00030   0.00015   0.00444
   D15       -0.01726   0.00000  -0.00026  -0.00046  -0.00072  -0.01798
   D16        3.11537  -0.00001  -0.00003  -0.00096  -0.00099   3.11439
   D17        3.13699  -0.00001   0.00012  -0.00038  -0.00027   3.13672
   D18       -0.01357  -0.00002   0.00035  -0.00088  -0.00053  -0.01410
   D19       -0.00019   0.00001   0.00012   0.00035   0.00047   0.00028
   D20        3.10560  -0.00004   0.00072  -0.00146  -0.00074   3.10486
   D21       -3.13284   0.00002  -0.00011   0.00085   0.00074  -3.13210
   D22       -0.02706  -0.00002   0.00049  -0.00097  -0.00048  -0.02753
   D23        0.03051   0.00000   0.00048   0.00049   0.00097   0.03149
   D24       -3.11503   0.00000   0.00051   0.00059   0.00109  -3.11393
   D25       -3.07431   0.00003  -0.00016   0.00230   0.00215  -3.07217
   D26        0.06333   0.00004  -0.00013   0.00240   0.00227   0.06560
   D27        0.17756   0.00017   0.00127   0.00966   0.01093   0.18849
   D28       -2.93503  -0.00004   0.00170   0.00417   0.00586  -2.92917
   D29       -2.96010   0.00016   0.00125   0.00956   0.01081  -2.94929
   D30        0.21049  -0.00004   0.00168   0.00407   0.00574   0.21624
   D31       -3.03844   0.00015   0.00445   0.01124   0.01568  -3.02276
   D32        0.17516   0.00023   0.00881   0.02162   0.03044   0.20560
   D33        0.13170  -0.00005   0.00487   0.00581   0.01068   0.14237
   D34       -2.93789   0.00003   0.00923   0.01620   0.02543  -2.91246
   D35       -3.00502   0.00042   0.01529   0.03817   0.05345  -2.95157
   D36        0.15314   0.00042   0.01713   0.04021   0.05733   0.21047
   D37        0.06479   0.00034   0.01098   0.02780   0.03879   0.10358
   D38       -3.06023   0.00033   0.01282   0.02984   0.04267  -3.01756
   D39       -3.12448   0.00002   0.00229   0.00323   0.00552  -3.11896
   D40        0.00225   0.00002   0.00065   0.00138   0.00204   0.00429
   D41        3.12544  -0.00001  -0.00200  -0.00257  -0.00456   3.12087
   D42        0.00012  -0.00001  -0.00021  -0.00057  -0.00077  -0.00065
   D43       -0.00394  -0.00002  -0.00090  -0.00178  -0.00268  -0.00663
   D44        3.13662  -0.00004  -0.00097  -0.00225  -0.00322   3.13339
   D45        0.00512   0.00003   0.00104   0.00196   0.00301   0.00812
   D46        3.14141   0.00001   0.00015   0.00041   0.00057  -3.14121
   D47       -3.13537   0.00004   0.00111   0.00247   0.00358  -3.13178
   D48        0.00093   0.00002   0.00023   0.00091   0.00114   0.00207
   D49       -0.00228  -0.00001   0.00008  -0.00200  -0.00192  -0.00420
   D50        3.13972  -0.00001  -0.00117  -0.00029  -0.00146   3.13827
   D51        3.13810  -0.00002   0.00000  -0.00254  -0.00255   3.13555
   D52       -0.00308  -0.00003  -0.00125  -0.00083  -0.00209  -0.00516
   D53       -0.00340  -0.00001  -0.00055  -0.00091  -0.00145  -0.00485
   D54       -3.13991   0.00001   0.00031   0.00059   0.00090  -3.13901
         Item               Value     Threshold  Converged?
 Maximum Force            0.001642     0.000450     NO 
 RMS     Force            0.000367     0.000300     NO 
 Maximum Displacement     0.175354     0.001800     NO 
 RMS     Displacement     0.037027     0.001200     NO 
 Predicted change in Energy=-4.662628D-05
 GradGradGradGradGradGradGradGradGradGradGradGradGradGradGradGradGradGrad

                          Input orientation:                          
 ---------------------------------------------------------------------
 Center     Atomic      Atomic             Coordinates (Angstroms)
 Number     Number       Type             X           Y           Z
 ---------------------------------------------------------------------
      1          6           0        3.213829   -1.480384    0.631596
      2          6           0        3.625534   -2.778495    0.968160
      3          6           0        2.709708   -3.814031    1.023282
      4          6           0        1.354912   -3.587344    0.741028
      5          6           0        0.935411   -2.307576    0.425878
      6          6           0        1.837188   -1.224130    0.380983
      7          6           0        1.434316    0.164002    0.083435
      8          8           0        2.244798    1.055497   -0.145191
      9          7           0        0.058690    0.422136    0.104634
     10          6           0       -0.584123    1.588652   -0.261027
     11         16           0       -2.303753    1.751342    0.138030
     12          6           0       -2.233520    3.305009   -0.649559
     13          6           0       -0.975275    3.568374   -1.120862
     14          7           0       -0.052049    2.592825   -0.899974
     15          8           0        4.154601   -0.530351    0.568031
     16          7           0       -3.385865    4.141872   -0.753410
     17          8           0       -4.433148    3.715532   -0.265858
     18          8           0       -3.253765    5.223078   -1.319748
     19          1           0        4.677217   -2.942221    1.167991
     20          1           0        3.048264   -4.812372    1.275856
     21          1           0        0.645184   -4.404676    0.760531
     22          1           0       -0.110540   -2.162552    0.177254
     23          1           0       -0.526455   -0.299866    0.495771
     24          1           0       -0.700196    4.473542   -1.642781
     25          1           0        3.717939    0.300140    0.263849
 ---------------------------------------------------------------------
                    Distance matrix (angstroms):
                    1          2          3          4          5
     1  C    0.000000
     2  C    1.402808   0.000000
     3  C    2.419393   1.383513   0.000000
     4  C    2.811908   2.421064   1.402329   0.000000
     5  C    2.432644   2.784349   2.403004   1.383151   0.000000
     6  C    1.422538   2.441109   2.807388   2.438648   1.410345
     7  C    2.484181   3.773919   4.281902   3.809374   2.544577
     8  O    2.823670   4.224391   5.029290   4.809703   3.653884
     9  N    3.721851   4.869507   5.081035   4.261586   2.884989
    10  C    4.963889   6.189029   6.456605   5.617375   4.238090
    11  S    6.413375   7.507662   7.542668   6.500077   5.200947
    12  C    7.363080   8.599683   8.826926   7.893991   6.534508
    13  C    6.790409   8.112596   8.525042   7.752464   6.369451
    14  N    5.440836   6.772417   7.236989   6.547283   5.171740
    15  O    1.338528   2.343964   3.616285   4.148903   3.679935
    16  N    8.779748  10.000751  10.178852   9.189619   7.852358
    17  O    9.288661  10.422933  10.458326   9.372697   8.098009
    18  O    9.517033  10.797428  11.078002  10.154321   8.792448
    19  H    2.136865   1.082948   2.156869   3.411187   3.867121
    20  H    3.397738   2.136486   1.084020   2.157354   3.385353
    21  H    3.894361   3.401479   2.163368   1.082648   2.143374
    22  H    3.423917   3.868225   3.375936   2.120241   1.084831
    23  H    3.924512   4.858577   4.806285   3.795682   2.484519
    24  H    7.479413   8.838608   9.349823   8.653548   7.275858
    25  H    1.886698   3.159523   4.303448   4.574290   3.816922
                    6          7          8          9         10
     6  C    0.000000
     7  C    1.475721   0.000000
     8  O    2.374805   1.226341   0.000000
     9  N    2.439183   1.399796   2.289678   0.000000
    10  C    3.766518   2.494469   2.881053   1.381186   0.000000
    11  S    5.104885   4.061501   4.610177   2.710912   1.772807
    12  C    6.176227   4.884283   5.036866   3.759520   2.411918
    13  C    5.756177   4.341222   4.199447   3.531252   2.193540
    14  N    4.447383   3.012566   2.865062   2.394450   1.303734
    15  O    2.426256   2.849020   2.582818   4.230657   5.256712
    16  N    7.573712   6.305387   6.449807   5.141754   3.822452
    17  O    8.008481   6.867496   7.189249   5.582144   4.397572
    18  O    8.389087   7.038556   6.998751   6.004187   4.632163
    19  H    3.411303   4.619664   4.860335   5.812093   7.088907
    20  H    3.891399   5.365725   6.090715   6.140797   7.518600
    21  H    3.417720   4.685511   5.761301   4.906352   6.202802
    22  H    2.171586   2.794323   4.000928   2.591240   3.806298
    23  H    2.540521   2.056652   3.150822   1.008300   2.035330
    24  H    6.557240   5.109608   4.753819   4.476969   3.200829
    25  H    2.423704   2.294780   1.705292   3.664742   4.521448
                   11         12         13         14         15
    11  S    0.000000
    12  C    1.743304   0.000000
    13  C    2.579006   1.369185   0.000000
    14  N    2.618343   2.308404   1.361188   0.000000
    15  O    6.863044   7.549875   6.779937   5.441064   0.000000
    16  N    2.771330   1.427944   2.504968   3.679043   8.968529
    17  O    2.924977   2.270268   3.565049   4.566903   9.616253
    18  O    3.883374   2.273553   2.822962   4.164784   9.568153
    19  H    8.474922   9.491557   8.920615   7.568301   2.539724
    20  H    8.545237   9.874024   9.600522   8.317639   4.478917
    21  H    6.854217   8.349523   8.350752   7.225541   5.231010
    22  H    4.486679   5.923250   5.939393   4.876214   4.583472
    23  H    2.737558   4.149816   4.216423   3.246664   4.687284
    24  H    3.626715   2.168650   1.080461   2.123429   7.314075
    25  H    6.195369   6.729295   5.884304   4.563299   0.986365
                   16         17         18         19         20
    16  N    0.000000
    17  O    1.231371   0.000000
    18  O    1.227679   2.185022   0.000000
    19  H   10.903645  11.374548  11.651671   0.000000
    20  H   11.211353  11.448736  12.131075   2.482456   0.000000
    21  H    9.569998   9.632274  10.593536   4.308375   2.491299
    22  H    7.165170   7.309799   8.165073   4.950966   4.266909
    23  H    5.428233   5.653826   6.421623   5.874702   5.809463
    24  H    2.848474   4.050362   2.680834   9.581782  10.430608
    25  H    8.139887   8.853570   8.680308   3.500085   5.254560
                   21         22         23         24         25
    21  H    0.000000
    22  H    2.436893   0.000000
    23  H    4.276950   1.934952   0.000000
    24  H    9.295628   6.906371   5.233451   0.000000
    25  H    5.641260   4.552977   4.292863   6.369649   0.000000
 Stoichiometry    C10H7N3O4S
 Framework group  C1[X(C10H7N3O4S)]
 Deg. of freedom    69
 Full point group                 C1      NOp   1
 Largest Abelian subgroup         C1      NOp   1
 Largest concise Abelian subgroup C1      NOp   1
                         Standard orientation:                         
 ---------------------------------------------------------------------
 Center     Atomic      Atomic             Coordinates (Angstroms)
 Number     Number       Type             X           Y           Z
 ---------------------------------------------------------------------
      1          6           0       -3.857103    0.732255   -0.162081
      2          6           0       -5.122258    0.126276   -0.168471
      3          6           0       -5.253623   -1.228753    0.078002
      4          6           0       -4.126966   -2.020931    0.341872
      5          6           0       -2.873221   -1.436856    0.332583
      6          6           0       -2.699680   -0.063156    0.064432
      7          6           0       -1.382408    0.599828    0.009680
      8          8           0       -1.254315    1.818868   -0.028359
      9          7           0       -0.269228   -0.248068   -0.026818
     10          6           0        1.062891    0.108638    0.049955
     11         16           0        2.278182   -1.129593   -0.314319
     12          6           0        3.474701    0.086485    0.044300
     13          6           0        2.889284    1.276191    0.385701
     14          7           0        1.528102    1.278290    0.389386
     15          8           0       -3.802542    2.051907   -0.379334
     16          7           0        4.872275   -0.197292   -0.028374
     17          8           0        5.195288   -1.340822   -0.351291
     18          8           0        5.651593    0.713799    0.235770
     19          1           0       -5.984881    0.753011   -0.357840
     20          1           0       -6.240431   -1.677427    0.078339
     21          1           0       -4.235570   -3.075985    0.559110
     22          1           0       -2.019829   -2.061722    0.573668
     23          1           0       -0.455244   -1.224247   -0.197531
     24          1           0        3.438217    2.169392    0.646971
     25          1           0       -2.861116    2.330065   -0.283096
 ---------------------------------------------------------------------
 Rotational constants (GHZ):      1.2932256      0.1503138      0.1359028
 Standard basis: 6-311+G(d,p) (5D, 7F)
 There are   446 symmetry adapted basis functions of A   symmetry.
 Integral buffers will be    262144 words long.
 Raffenetti 2 integral format.
 Two-electron integral symmetry is turned on.
   446 basis functions,   718 primitive gaussians,   464 cartesian basis functions
    68 alpha electrons       68 beta electrons
       nuclear repulsion energy      1334.5857324853 Hartrees.
 NAtoms=   25 NActive=   25 NUniq=   25 SFac= 1.00D+00 NAtFMM=   50 NAOKFM=F Big=F
 One-electron integrals computed using PRISM.
 NBasis=   446 RedAO= T  NBF=   446
 NBsUse=   446 1.00D-06 NBFU=   446
 Initial guess read from the read-write file.
 B after Tr=     0.000000    0.000000    0.000000
         Rot=    1.000000    0.000000    0.000000    0.000000 Ang=   0.00 deg.
 Initial guess orbital symmetries:
       Occupied  (A) (A) (A) (A) (A) (A) (A) (A) (A) (A) (A) (A)
                 (A) (A) (A) (A) (A) (A) (A) (A) (A) (A) (A) (A)
                 (A) (A) (A) (A) (A) (A) (A) (A) (A) (A) (A) (A)
                 (A) (A) (A) (A) (A) (A) (A) (A) (A) (A) (A) (A)
                 (A) (A) (A) (A) (A) (A) (A) (A) (A) (A) (A) (A)
                 (A) (A) (A) (A) (A) (A) (A) (A)
       Virtual   (A) (A) (A) (A) (A) (A) (A) (A) (A) (A) (A) (A)
                 (A) (A) (A) (A) (A) (A) (A) (A) (A) (A) (A) (A)
                 (A) (A) (A) (A) (A) (A) (A) (A) (A) (A) (A) (A)
                 (A) (A) (A) (A) (A) (A) (A) (A) (A) (A) (A) (A)
                 (A) (A) (A) (A) (A) (A) (A) (A) (A) (A) (A) (A)
                 (A) (A) (A) (A) (A) (A) (A) (A) (A) (A) (A) (A)
                 (A) (A) (A) (A) (A) (A) (A) (A) (A) (A) (A) (A)
                 (A) (A) (A) (A) (A) (A) (A) (A) (A) (A) (A) (A)
                 (A) (A) (A) (A) (A) (A) (A) (A) (A) (A) (A) (A)
                 (A) (A) (A) (A) (A) (A) (A) (A) (A) (A) (A) (A)
                 (A) (A) (A) (A) (A) (A) (A) (A) (A) (A) (A) (A)
                 (A) (A) (A) (A) (A) (A) (A) (A) (A) (A) (A) (A)
                 (A) (A) (A) (A) (A) (A) (A) (A) (A) (A) (A) (A)
                 (A) (A) (A) (A) (A) (A) (A) (A) (A) (A) (A) (A)
                 (A) (A) (A) (A) (A) (A) (A) (A) (A) (A) (A) (A)
                 (A) (A) (A) (A) (A) (A) (A) (A) (A) (A) (A) (A)
                 (A) (A) (A) (A) (A) (A) (A) (A) (A) (A) (A) (A)
                 (A) (A) (A) (A) (A) (A) (A) (A) (A) (A) (A) (A)
                 (A) (A) (A) (A) (A) (A) (A) (A) (A) (A) (A) (A)
                 (A) (A) (A) (A) (A) (A) (A) (A) (A) (A) (A) (A)
                 (A) (A) (A) (A) (A) (A) (A) (A) (A) (A) (A) (A)
                 (A) (A) (A) (A) (A) (A) (A) (A) (A) (A) (A) (A)
                 (A) (A) (A) (A) (A) (A) (A) (A) (A) (A) (A) (A)
                 (A) (A) (A) (A) (A) (A) (A) (A) (A) (A) (A) (A)
                 (A) (A) (A) (A) (A) (A) (A) (A) (A) (A) (A) (A)
                 (A) (A) (A) (A) (A) (A) (A) (A) (A) (A) (A) (A)
                 (A) (A) (A) (A) (A) (A) (A) (A) (A) (A) (A) (A)
                 (A) (A) (A) (A) (A) (A) (A) (A) (A) (A) (A) (A)
                 (A) (A) (A) (A) (A) (A) (A) (A) (A) (A) (A) (A)
                 (A) (A) (A) (A) (A) (A) (A) (A) (A) (A) (A) (A)
                 (A) (A) (A) (A) (A) (A) (A) (A) (A) (A) (A) (A)
                 (A) (A) (A) (A) (A) (A)
 Harris functional with IExCor=  402 diagonalized for initial guess.
 ExpMin= 4.05D-02 ExpMax= 9.34D+04 ExpMxC= 3.17D+03 IAcc=2 IRadAn=         0 AccDes= 0.00D+00
 HarFok:  IExCor=  402 AccDes= 0.00D+00 IRadAn=         0 IDoV= 1
 ScaDFX=  1.000000  1.000000  1.000000  1.000000
 FoFCou: FMM=F IPFlag=           0 FMFlag=      100000 FMFlg1=           0
         NFxFlg=           0 DoJE=T BraDBF=F KetDBF=T FulRan=T
         Omega=  0.000000  0.000000  1.000000  0.000000  0.000000 ICntrl=     500 IOpCl=  0
         NMat0=    1 NMatS0=    1 NMatT0=    0 NMatD0=    1 NMtDS0=    0 NMtDT0=    0
         I1Cent=           4 NGrid=           0.
 Petite list used in FoFCou.
 Requested convergence on RMS density matrix=1.00D-08 within 128 cycles.
 Requested convergence on MAX density matrix=1.00D-06.
 Requested convergence on             energy=1.00D-06.
 No special actions if energy rises.
 SCF Done:  E(RB3LYP) =  -1248.78886917     A.U. after   15 cycles
             Convg  =    0.2705D-08             -V/T =  2.0029
 Calling FoFJK, ICntrl=      2127 FMM=F ISym2X=0 I1Cent= 0 IOpClX= 0 NMat=1 NMatS=1 NMatT=0.
 ***** Axes restored to original set *****
 -------------------------------------------------------------------
 Center     Atomic                   Forces (Hartrees/Bohr)
 Number     Number              X              Y              Z
 -------------------------------------------------------------------
      1        6          -0.001253022    0.000398189   -0.000140707
      2        6          -0.000446532   -0.001056392   -0.000010007
      3        6          -0.000122758    0.000811733   -0.000219527
      4        6           0.000404601    0.000411875    0.000011637
      5        6           0.000509975   -0.000284107    0.000301912
      6        6           0.000643909   -0.001810287    0.000417061
      7        6           0.002722696    0.003214344   -0.000886131
      8        8          -0.002058698   -0.001966984    0.000805112
      9        7          -0.002258044    0.001376618   -0.000445421
     10        6          -0.000361359   -0.000617845    0.000664333
     11       16           0.001177222   -0.000559395    0.000288331
     12        6           0.003627317    0.000890779   -0.001271064
     13        6          -0.001166609   -0.002031918    0.001319762
     14        7          -0.000575629    0.000172948   -0.000363784
     15        8          -0.000582694    0.001092636   -0.000213541
     16        7          -0.001530721    0.001010488   -0.000286318
     17        8           0.000099316    0.000114196   -0.000066821
     18        8          -0.000101858   -0.000602288    0.000389197
     19        1           0.000051820    0.000189509    0.000010996
     20        1           0.000007254   -0.000052051    0.000033249
     21        1          -0.000005957   -0.000006599   -0.000023112
     22        1           0.000103051    0.000052228   -0.000072802
     23        1           0.000247501   -0.000077406   -0.000331570
     24        1          -0.000132978    0.000208344   -0.000052362
     25        1           0.001002198   -0.000878613    0.000141577
 -------------------------------------------------------------------
 Cartesian Forces:  Max     0.003627317 RMS     0.001010602

 GradGradGradGradGradGradGradGradGradGradGradGradGradGradGradGradGradGrad
 Berny optimization.
 Using GEDIIS/GDIIS optimizer.
 Internal  Forces:  Max     0.002891424 RMS     0.000524075
 Search for a local minimum.
 Step number  11 out of a maximum of  130
 All quantities printed in internal units (Hartrees-Bohrs-Radians)
 Mixed Optimization -- En-DIIS/RFO-DIIS
 Swaping is turned off.
 Update second derivatives using D2CorX and points    5    6    7    8    9
                                                     10   11
 DE= -5.28D-05 DEPred=-4.66D-05 R= 1.13D+00
 SS=  1.41D+00  RLast= 1.10D-01 DXNew= 1.4270D+00 3.3027D-01
 Trust test= 1.13D+00 RLast= 1.10D-01 DXMaxT set to 8.49D-01
 ITU=  1  1  1  1  0  1  1  1  0  1  0
     Eigenvalues ---    0.00251   0.02139   0.02265   0.02330   0.02469
     Eigenvalues ---    0.02617   0.02642   0.02702   0.02792   0.02813
     Eigenvalues ---    0.02848   0.02896   0.02900   0.02920   0.02998
     Eigenvalues ---    0.03218   0.03252   0.03379   0.03524   0.03535
     Eigenvalues ---    0.04145   0.04187   0.11244   0.15842   0.15992
     Eigenvalues ---    0.15999   0.16000   0.16102   0.16209   0.19882
     Eigenvalues ---    0.21999   0.22114   0.22554   0.22843   0.24407
     Eigenvalues ---    0.24472   0.24968   0.25010   0.25491   0.25656
     Eigenvalues ---    0.25900   0.29965   0.32113   0.33236   0.33329
     Eigenvalues ---    0.33438   0.33570   0.33868   0.35967   0.46544
     Eigenvalues ---    0.47928   0.50047   0.51888   0.52996   0.53572
     Eigenvalues ---    0.54146   0.54795   0.55689   0.56496   0.57033
     Eigenvalues ---    0.57679   0.62624   0.64190   0.65758   0.72667
     Eigenvalues ---    0.76471   0.81026   0.88752   1.33348
 En-DIIS/RFO-DIIS IScMMF=        0 using points:    11   10    9    8    7
 RFO step:  Lambda=-3.43415705D-05.
 DidBck=F Rises=F RFO-DIIS coefs:    1.36185    0.03248   -0.59826    0.14569    0.05824
 Iteration  1 RMS(Cart)=  0.04236281 RMS(Int)=  0.00093036
 Iteration  2 RMS(Cart)=  0.00112495 RMS(Int)=  0.00001197
 Iteration  3 RMS(Cart)=  0.00000135 RMS(Int)=  0.00001196
 Iteration  4 RMS(Cart)=  0.00000000 RMS(Int)=  0.00001196
 Variable       Old X    -DE/DX   Delta X   Delta X   Delta X     New X
                                  (DIIS)     (GDIIS)  (Total)
    R1        2.65092   0.00020  -0.00047  -0.00001  -0.00048   2.65044
    R2        2.68821  -0.00111   0.00081  -0.00042   0.00038   2.68859
    R3        2.52945   0.00038  -0.00041  -0.00063  -0.00105   2.52840
    R4        2.61446  -0.00078   0.00059  -0.00034   0.00025   2.61471
    R5        2.04648   0.00002  -0.00009   0.00005  -0.00004   2.04643
    R6        2.65002  -0.00059   0.00009  -0.00036  -0.00027   2.64975
    R7        2.04850   0.00006  -0.00007   0.00008   0.00000   2.04851
    R8        2.61378  -0.00056   0.00020  -0.00028  -0.00009   2.61369
    R9        2.04591   0.00001  -0.00008   0.00001  -0.00007   2.04583
   R10        2.66517  -0.00050   0.00001  -0.00049  -0.00048   2.66468
   R11        2.05003  -0.00008  -0.00003  -0.00006  -0.00008   2.04995
   R12        2.78871   0.00103  -0.00275   0.00002  -0.00273   2.78598
   R13        2.31745  -0.00289   0.00150  -0.00061   0.00089   2.31834
   R14        2.64523   0.00093  -0.00111   0.00072  -0.00040   2.64484
   R15        3.22254   0.00024  -0.00340   0.00384   0.00045   3.22298
   R16        2.61006  -0.00184   0.00051  -0.00103  -0.00052   2.60955
   R17        1.90541  -0.00022   0.00024   0.00001   0.00025   1.90566
   R18        3.35012  -0.00142   0.00159   0.00027   0.00187   3.35199
   R19        2.46370  -0.00051   0.00016   0.00014   0.00030   2.46400
   R20        3.29437   0.00053  -0.00452  -0.00236  -0.00688   3.28748
   R21        2.58738  -0.00219   0.00107  -0.00075   0.00032   2.58771
   R22        2.69842   0.00154  -0.00326  -0.00049  -0.00375   2.69467
   R23        2.57227  -0.00102  -0.00052  -0.00079  -0.00131   2.57096
   R24        2.04178   0.00017  -0.00019   0.00019   0.00000   2.04178
   R25        1.86396  -0.00103   0.00080  -0.00061   0.00019   1.86415
   R26        2.32695  -0.00015   0.00039   0.00027   0.00067   2.32762
   R27        2.31998  -0.00072   0.00008  -0.00026  -0.00018   2.31980
    A1        2.08631  -0.00008  -0.00048  -0.00005  -0.00054   2.08577
    A2        2.05094  -0.00014   0.00124   0.00006   0.00130   2.05224
    A3        2.14593   0.00023  -0.00076   0.00001  -0.00076   2.14516
    A4        2.10355  -0.00004  -0.00002  -0.00025  -0.00027   2.10327
    A5        2.05917  -0.00017   0.00058  -0.00013   0.00044   2.05961
    A6        2.12038   0.00021  -0.00057   0.00038  -0.00019   2.12020
    A7        2.10657   0.00001   0.00035   0.00021   0.00056   2.10713
    A8        2.08503   0.00000  -0.00036  -0.00023  -0.00059   2.08444
    A9        2.09151  -0.00001   0.00001   0.00001   0.00002   2.09153
   A10        2.08110  -0.00001  -0.00016  -0.00002  -0.00018   2.08091
   A11        2.10327   0.00001   0.00007   0.00000   0.00007   2.10334
   A12        2.09878   0.00000   0.00009   0.00002   0.00011   2.09889
   A13        2.12248   0.00005  -0.00033  -0.00014  -0.00047   2.12201
   A14        2.05820   0.00006   0.00123   0.00142   0.00265   2.06085
   A15        2.10191  -0.00011  -0.00092  -0.00131  -0.00222   2.09969
   A16        2.06551   0.00008   0.00058   0.00023   0.00081   2.06632
   A17        2.05914  -0.00049   0.00018   0.00068   0.00085   2.05999
   A18        2.15853   0.00041  -0.00076  -0.00090  -0.00165   2.15688
   A19        2.14239  -0.00014  -0.00049   0.00133   0.00083   2.14322
   A20        2.02494   0.00012   0.00041  -0.00071  -0.00031   2.02464
   A21        2.11560   0.00001   0.00004  -0.00070  -0.00067   2.11493
   A22        2.22573  -0.00054  -0.00138  -0.00267  -0.00412   2.22161
   A23        2.03101   0.00006   0.00093   0.00014   0.00100   2.03201
   A24        2.02347   0.00047  -0.00007   0.00189   0.00176   2.02524
   A25        2.05936   0.00015   0.00066   0.00182   0.00248   2.06184
   A26        2.20226  -0.00034  -0.00041  -0.00103  -0.00145   2.20081
   A27        2.02140   0.00020  -0.00029  -0.00080  -0.00110   2.02030
   A28        1.51177  -0.00037   0.00004   0.00041   0.00044   1.51222
   A29        1.94332  -0.00009   0.00106   0.00011   0.00116   1.94448
   A30        2.12076  -0.00057   0.00121  -0.00037   0.00084   2.12160
   A31        2.21911   0.00066  -0.00227   0.00027  -0.00200   2.21711
   A32        2.01482   0.00044  -0.00023   0.00040   0.00016   2.01498
   A33        2.16686  -0.00041  -0.00020  -0.00109  -0.00129   2.16557
   A34        2.10148  -0.00003   0.00042   0.00068   0.00110   2.10258
   A35        1.93343  -0.00017  -0.00058  -0.00012  -0.00071   1.93272
   A36        1.87664   0.00062   0.00088  -0.00236  -0.00148   1.87516
   A37        2.04277   0.00008  -0.00037   0.00017  -0.00018   2.04259
   A38        2.05201   0.00000   0.00036   0.00067   0.00105   2.05306
   A39        2.18841  -0.00008  -0.00007  -0.00083  -0.00087   2.18754
    D1        0.02963   0.00000   0.00172   0.00039   0.00211   0.03174
    D2       -3.12616   0.00001   0.00074   0.00012   0.00086  -3.12530
    D3       -3.11698   0.00006   0.00119   0.00252   0.00371  -3.11327
    D4        0.01041   0.00007   0.00022   0.00224   0.00246   0.01287
    D5       -0.04601  -0.00001  -0.00178  -0.00066  -0.00244  -0.04845
    D6        3.09919  -0.00006  -0.00218  -0.00227  -0.00445   3.09474
    D7        3.10089  -0.00006  -0.00123  -0.00291  -0.00414   3.09675
    D8       -0.03710  -0.00011  -0.00163  -0.00451  -0.00615  -0.04324
    D9        3.07632  -0.00026   0.00066  -0.00681  -0.00616   3.07017
   D10       -0.07047  -0.00021   0.00012  -0.00461  -0.00450  -0.07497
   D11        0.00280   0.00001  -0.00048   0.00019  -0.00029   0.00250
   D12        3.13133   0.00001  -0.00082  -0.00003  -0.00085   3.13047
   D13       -3.12409   0.00000   0.00052   0.00048   0.00099  -3.12310
   D14        0.00444   0.00000   0.00018   0.00025   0.00043   0.00487
   D15       -0.01798  -0.00002  -0.00070  -0.00050  -0.00119  -0.01917
   D16        3.11439  -0.00002  -0.00051  -0.00071  -0.00122   3.11316
   D17        3.13672  -0.00001  -0.00036  -0.00027  -0.00062   3.13610
   D18       -0.01410  -0.00002  -0.00017  -0.00048  -0.00065  -0.01475
   D19        0.00028   0.00001   0.00061   0.00021   0.00083   0.00111
   D20        3.10486  -0.00002   0.00013  -0.00044  -0.00031   3.10454
   D21       -3.13210   0.00001   0.00043   0.00043   0.00086  -3.13125
   D22       -0.02753  -0.00001  -0.00006  -0.00022  -0.00028  -0.02782
   D23        0.03149   0.00001   0.00063   0.00036   0.00099   0.03248
   D24       -3.11393   0.00005   0.00106   0.00207   0.00312  -3.11081
   D25       -3.07217   0.00003   0.00108   0.00097   0.00205  -3.07012
   D26        0.06560   0.00008   0.00151   0.00268   0.00418   0.06978
   D27        0.18849  -0.00015   0.00294   0.00061   0.00354   0.19203
   D28       -2.92917   0.00009   0.00509   0.00452   0.00961  -2.91956
   D29       -2.94929  -0.00020   0.00251  -0.00109   0.00142  -2.94787
   D30        0.21624   0.00004   0.00466   0.00283   0.00749   0.22372
   D31       -3.02276  -0.00013   0.00646   0.00317   0.00964  -3.01312
   D32        0.20560  -0.00005   0.01506   0.01232   0.02738   0.23297
   D33        0.14237   0.00010   0.00858   0.00699   0.01558   0.15795
   D34       -2.91246   0.00019   0.01718   0.01614   0.03331  -2.87914
   D35       -2.95157   0.00044   0.03054   0.03751   0.06805  -2.88353
   D36        0.21047   0.00039   0.03292   0.03859   0.07151   0.28198
   D37        0.10358   0.00034   0.02201   0.02833   0.05034   0.15391
   D38       -3.01756   0.00030   0.02439   0.02940   0.05380  -2.96376
   D39       -3.11896  -0.00001   0.00334   0.00222   0.00557  -3.11339
   D40        0.00429   0.00002   0.00121   0.00125   0.00245   0.00674
   D41        3.12087   0.00003  -0.00281  -0.00140  -0.00420   3.11667
   D42       -0.00065  -0.00001  -0.00048  -0.00037  -0.00085  -0.00150
   D43       -0.00663  -0.00002  -0.00156  -0.00174  -0.00330  -0.00993
   D44        3.13339  -0.00005  -0.00190  -0.00263  -0.00453   3.12886
   D45        0.00812   0.00003   0.00173   0.00203   0.00375   0.01188
   D46       -3.14121   0.00000   0.00031   0.00022   0.00054  -3.14066
   D47       -3.13178   0.00005   0.00209   0.00298   0.00506  -3.12672
   D48        0.00207   0.00003   0.00067   0.00117   0.00185   0.00392
   D49       -0.00420   0.00003  -0.00170   0.00019  -0.00151  -0.00572
   D50        3.13827  -0.00004  -0.00016  -0.00194  -0.00209   3.13617
   D51        3.13555   0.00000  -0.00210  -0.00085  -0.00294   3.13260
   D52       -0.00516  -0.00007  -0.00055  -0.00298  -0.00353  -0.00869
   D53       -0.00485  -0.00001  -0.00081  -0.00107  -0.00187  -0.00672
   D54       -3.13901   0.00001   0.00055   0.00066   0.00123  -3.13779
         Item               Value     Threshold  Converged?
 Maximum Force            0.002891     0.000450     NO 
 RMS     Force            0.000524     0.000300     NO 
 Maximum Displacement     0.188717     0.001800     NO 
 RMS     Displacement     0.042512     0.001200     NO 
 Predicted change in Energy=-4.271747D-05
 GradGradGradGradGradGradGradGradGradGradGradGradGradGradGradGradGradGrad

                          Input orientation:                          
 ---------------------------------------------------------------------
 Center     Atomic      Atomic             Coordinates (Angstroms)
 Number     Number       Type             X           Y           Z
 ---------------------------------------------------------------------
      1          6           0        3.210718   -1.473213    0.654267
      2          6           0        3.622798   -2.771884    0.987135
      3          6           0        2.711432   -3.812614    1.014744
      4          6           0        1.361220   -3.590950    0.708282
      5          6           0        0.940494   -2.310402    0.398171
      6          6           0        1.837122   -1.222224    0.381448
      7          6           0        1.430161    0.165339    0.094154
      8          8           0        2.237728    1.065519   -0.112202
      9          7           0        0.053198    0.415727    0.105192
     10          6           0       -0.588242    1.580947   -0.265932
     11         16           0       -2.284599    1.789534    0.208635
     12          6           0       -2.228147    3.308337   -0.637813
     13          6           0       -0.989430    3.535104   -1.175673
     14          7           0       -0.071792    2.553054   -0.964804
     15          8           0        4.146408   -0.517720    0.613162
     16          7           0       -3.370046    4.158145   -0.722984
     17          8           0       -4.401498    3.766369   -0.175479
     18          8           0       -3.247980    5.216346   -1.333128
     19          1           0        4.671324   -2.932496    1.205129
     20          1           0        3.050918   -4.811424    1.264212
     21          1           0        0.656176   -4.412501    0.705367
     22          1           0       -0.100618   -2.165958    0.129874
     23          1           0       -0.530345   -0.302458    0.505971
     24          1           0       -0.727780    4.416852   -1.742646
     25          1           0        3.709679    0.310572    0.302817
 ---------------------------------------------------------------------
                    Distance matrix (angstroms):
                    1          2          3          4          5
     1  C    0.000000
     2  C    1.402554   0.000000
     3  C    2.419096   1.383644   0.000000
     4  C    2.812182   2.421438   1.402186   0.000000
     5  C    2.433184   2.784708   2.402712   1.383106   0.000000
     6  C    1.422741   2.440685   2.806350   2.438066   1.410090
     7  C    2.483739   3.772579   4.279398   3.806785   2.541947
     8  O    2.824773   4.225236   5.028974   4.808759   3.652415
     9  N    3.720149   4.866285   5.076648   4.257710   2.881824
    10  C    4.960520   6.184673   6.451239   5.612310   4.233281
    11  S    6.406451   7.503995   7.549451   6.518532   5.219831
    12  C    7.356218   8.593201   8.822603   7.892762   6.533283
    13  C    6.787722   8.107311   8.513711   7.736633   6.353860
    14  N    5.441240   6.768680   7.224035   6.526984   5.151275
    15  O    1.337974   2.344201   3.616179   4.148622   3.679377
    16  N    8.770146   9.992481  10.175317   9.191402   7.853652
    17  O    9.278336  10.415841  10.461902   9.387230   8.111295
    18  O    9.508665  10.789023  11.070195  10.147933   8.785935
    19  H    2.136896   1.082924   2.156857   3.411336   3.867464
    20  H    3.397237   2.136244   1.084023   2.157242   3.385118
    21  H    3.894574   3.401744   2.163251   1.082608   2.143368
    22  H    3.423423   3.868574   3.376699   2.121822   1.084786
    23  H    3.922781   4.855737   4.805119   3.799096   2.491352
    24  H    7.479962   8.834997   9.335711   8.631099   7.254115
    25  H    1.885303   3.158698   4.301628   4.571820   3.814051
                    6          7          8          9         10
     6  C    0.000000
     7  C    1.474275   0.000000
     8  O    2.374435   1.226813   0.000000
     9  N    2.437536   1.399587   2.289468   0.000000
    10  C    3.762880   2.491498   2.876701   1.380912   0.000000
    11  S    5.107753   4.055929   4.591141   2.713548   1.773795
    12  C    6.171814   4.878261   5.024992   3.758163   2.410697
    13  C    5.748582   4.338456   4.200521   3.529618   2.192558
    14  N    4.439490   3.013045   2.876382   2.393467   1.303892
    15  O    2.425452   2.848497   2.583768   4.228915   5.253011
    16  N    7.568536   6.296999   6.433080   5.139082   3.819591
    17  O    8.007284   6.859181   7.167839   5.581209   4.396040
    18  O    8.381719   7.030989   6.986632   6.001040   4.629172
    19  H    3.411185   4.619089   4.862290   5.809264   7.085071
    20  H    3.890363   5.363213   6.090504   6.136184   7.513138
    21  H    3.417224   4.682868   5.760071   4.902609   6.197856
    22  H    2.169967   2.789176   3.996111   2.586381   3.799176
    23  H    2.542907   2.057186   3.148925   1.008432   2.036271
    24  H    6.549021   5.109395   4.762775   4.475873   3.200392
    25  H    2.421181   2.293651   1.705528   3.663328   4.517683
                   11         12         13         14         15
    11  S    0.000000
    12  C    1.739662   0.000000
    13  C    2.576972   1.369356   0.000000
    14  N    2.618480   2.308082   1.360496   0.000000
    15  O    6.844335   7.539138   6.782488   5.450949   0.000000
    16  N    2.767024   1.425959   2.502087   3.676041   8.952434
    17  O    2.921760   2.268700   3.563156   4.565252   9.593856
    18  O    3.879197   2.272448   2.820002   4.161365   9.557433
    19  H    8.466135   9.484046   8.918644   7.569479   2.541083
    20  H    8.553048   9.869992   9.588638   8.303936   4.478823
    21  H    6.881870   8.350736   8.331312   7.199886   5.230634
    22  H    4.519060   5.923144   5.915788   4.844401   4.581210
    23  H    2.746315   4.150736   4.214922   3.244595   4.682932
    24  H    3.624083   2.168078   1.080462   2.123465   7.325131
    25  H    6.174753   6.717824   5.887714   4.575491   0.986465
                   16         17         18         19         20
    16  N    0.000000
    17  O    1.231723   0.000000
    18  O    1.227585   2.184763   0.000000
    19  H   10.893045  11.362085  11.643099   0.000000
    20  H   11.208518  11.453809  12.123467   2.481850   0.000000
    21  H    9.576357   9.656597  10.588323   4.308317   2.491232
    22  H    7.170133   7.333711   8.157492   4.951281   4.268183
    23  H    5.428739   5.657344   6.420671   5.870544   5.807853
    24  H    2.843978   4.046646   2.675500   9.583977  10.415413
    25  H    8.122721   8.829637   8.669023   3.500916   5.252912
                   21         22         23         24         25
    21  H    0.000000
    22  H    2.439443   0.000000
    23  H    4.282528   1.949038   0.000000
    24  H    9.266368   6.872631   5.231362   0.000000
    25  H    5.638559   4.547689   4.288926   6.382516   0.000000
 Stoichiometry    C10H7N3O4S
 Framework group  C1[X(C10H7N3O4S)]
 Deg. of freedom    69
 Full point group                 C1      NOp   1
 Largest Abelian subgroup         C1      NOp   1
 Largest concise Abelian subgroup C1      NOp   1
                         Standard orientation:                         
 ---------------------------------------------------------------------
 Center     Atomic      Atomic             Coordinates (Angstroms)
 Number     Number       Type             X           Y           Z
 ---------------------------------------------------------------------
      1          6           0       -3.852250    0.731959   -0.186755
      2          6           0       -5.118374    0.128565   -0.188798
      3          6           0       -5.254699   -1.219100    0.093485
      4          6           0       -4.132680   -2.006221    0.389527
      5          6           0       -2.877448   -1.425570    0.374684
      6          6           0       -2.698839   -0.060376    0.070223
      7          6           0       -1.379730    0.594748    0.005024
      8          8           0       -1.245082    1.812200   -0.063903
      9          7           0       -0.270781   -0.258950   -0.011573
     10          6           0        1.060728    0.097489    0.071812
     11         16           0        2.279927   -1.113671   -0.367496
     12          6           0        3.471302    0.082281    0.052915
     13          6           0        2.884645    1.250721    0.459998
     14          7           0        1.524203    1.248685    0.471902
     15          8           0       -3.791420    2.045302   -0.434955
     16          7           0        4.867804   -0.191895   -0.036368
     17          8           0        5.194198   -1.316316   -0.418844
     18          8           0        5.645275    0.706433    0.272681
     19          1           0       -5.978150    0.751372   -0.402392
     20          1           0       -6.242656   -1.665230    0.097259
     21          1           0       -4.245989   -3.054389    0.635586
     22          1           0       -2.026096   -2.042987    0.640687
     23          1           0       -0.457798   -1.234233   -0.187025
     24          1           0        3.433913    2.128986    0.767172
     25          1           0       -2.850335    2.322415   -0.331609
 ---------------------------------------------------------------------
 Rotational constants (GHZ):      1.2952173      0.1502269      0.1363130
 Standard basis: 6-311+G(d,p) (5D, 7F)
 There are   446 symmetry adapted basis functions of A   symmetry.
 Integral buffers will be    262144 words long.
 Raffenetti 2 integral format.
 Two-electron integral symmetry is turned on.
   446 basis functions,   718 primitive gaussians,   464 cartesian basis functions
    68 alpha electrons       68 beta electrons
       nuclear repulsion energy      1335.1104201283 Hartrees.
 NAtoms=   25 NActive=   25 NUniq=   25 SFac= 1.00D+00 NAtFMM=   50 NAOKFM=F Big=F
 One-electron integrals computed using PRISM.
 NBasis=   446 RedAO= T  NBF=   446
 NBsUse=   446 1.00D-06 NBFU=   446
 Initial guess read from the read-write file.
 B after Tr=     0.000000    0.000000    0.000000
         Rot=    1.000000    0.000000    0.000000    0.000000 Ang=   0.00 deg.
 Initial guess orbital symmetries:
       Occupied  (A) (A) (A) (A) (A) (A) (A) (A) (A) (A) (A) (A)
                 (A) (A) (A) (A) (A) (A) (A) (A) (A) (A) (A) (A)
                 (A) (A) (A) (A) (A) (A) (A) (A) (A) (A) (A) (A)
                 (A) (A) (A) (A) (A) (A) (A) (A) (A) (A) (A) (A)
                 (A) (A) (A) (A) (A) (A) (A) (A) (A) (A) (A) (A)
                 (A) (A) (A) (A) (A) (A) (A) (A)
       Virtual   (A) (A) (A) (A) (A) (A) (A) (A) (A) (A) (A) (A)
                 (A) (A) (A) (A) (A) (A) (A) (A) (A) (A) (A) (A)
                 (A) (A) (A) (A) (A) (A) (A) (A) (A) (A) (A) (A)
                 (A) (A) (A) (A) (A) (A) (A) (A) (A) (A) (A) (A)
                 (A) (A) (A) (A) (A) (A) (A) (A) (A) (A) (A) (A)
                 (A) (A) (A) (A) (A) (A) (A) (A) (A) (A) (A) (A)
                 (A) (A) (A) (A) (A) (A) (A) (A) (A) (A) (A) (A)
                 (A) (A) (A) (A) (A) (A) (A) (A) (A) (A) (A) (A)
                 (A) (A) (A) (A) (A) (A) (A) (A) (A) (A) (A) (A)
                 (A) (A) (A) (A) (A) (A) (A) (A) (A) (A) (A) (A)
                 (A) (A) (A) (A) (A) (A) (A) (A) (A) (A) (A) (A)
                 (A) (A) (A) (A) (A) (A) (A) (A) (A) (A) (A) (A)
                 (A) (A) (A) (A) (A) (A) (A) (A) (A) (A) (A) (A)
                 (A) (A) (A) (A) (A) (A) (A) (A) (A) (A) (A) (A)
                 (A) (A) (A) (A) (A) (A) (A) (A) (A) (A) (A) (A)
                 (A) (A) (A) (A) (A) (A) (A) (A) (A) (A) (A) (A)
                 (A) (A) (A) (A) (A) (A) (A) (A) (A) (A) (A) (A)
                 (A) (A) (A) (A) (A) (A) (A) (A) (A) (A) (A) (A)
                 (A) (A) (A) (A) (A) (A) (A) (A) (A) (A) (A) (A)
                 (A) (A) (A) (A) (A) (A) (A) (A) (A) (A) (A) (A)
                 (A) (A) (A) (A) (A) (A) (A) (A) (A) (A) (A) (A)
                 (A) (A) (A) (A) (A) (A) (A) (A) (A) (A) (A) (A)
                 (A) (A) (A) (A) (A) (A) (A) (A) (A) (A) (A) (A)
                 (A) (A) (A) (A) (A) (A) (A) (A) (A) (A) (A) (A)
                 (A) (A) (A) (A) (A) (A) (A) (A) (A) (A) (A) (A)
                 (A) (A) (A) (A) (A) (A) (A) (A) (A) (A) (A) (A)
                 (A) (A) (A) (A) (A) (A) (A) (A) (A) (A) (A) (A)
                 (A) (A) (A) (A) (A) (A) (A) (A) (A) (A) (A) (A)
                 (A) (A) (A) (A) (A) (A) (A) (A) (A) (A) (A) (A)
                 (A) (A) (A) (A) (A) (A) (A) (A) (A) (A) (A) (A)
                 (A) (A) (A) (A) (A) (A) (A) (A) (A) (A) (A) (A)
                 (A) (A) (A) (A) (A) (A)
 Harris functional with IExCor=  402 diagonalized for initial guess.
 ExpMin= 4.05D-02 ExpMax= 9.34D+04 ExpMxC= 3.17D+03 IAcc=2 IRadAn=         0 AccDes= 0.00D+00
 HarFok:  IExCor=  402 AccDes= 0.00D+00 IRadAn=         0 IDoV= 1
 ScaDFX=  1.000000  1.000000  1.000000  1.000000
 FoFCou: FMM=F IPFlag=           0 FMFlag=      100000 FMFlg1=           0
         NFxFlg=           0 DoJE=T BraDBF=F KetDBF=T FulRan=T
         Omega=  0.000000  0.000000  1.000000  0.000000  0.000000 ICntrl=     500 IOpCl=  0
         NMat0=    1 NMatS0=    1 NMatT0=    0 NMatD0=    1 NMtDS0=    0 NMtDT0=    0
         I1Cent=           4 NGrid=           0.
 Petite list used in FoFCou.
 Requested convergence on RMS density matrix=1.00D-08 within 128 cycles.
 Requested convergence on MAX density matrix=1.00D-06.
 Requested convergence on             energy=1.00D-06.
 No special actions if energy rises.
 SCF Done:  E(RB3LYP) =  -1248.78893371     A.U. after   14 cycles
             Convg  =    0.9358D-08             -V/T =  2.0029
 Calling FoFJK, ICntrl=      2127 FMM=F ISym2X=0 I1Cent= 0 IOpClX= 0 NMat=1 NMatS=1 NMatT=0.
 ***** Axes restored to original set *****
 -------------------------------------------------------------------
 Center     Atomic                   Forces (Hartrees/Bohr)
 Number     Number              X              Y              Z
 -------------------------------------------------------------------
      1        6          -0.001664250    0.000123186   -0.000351599
      2        6          -0.000418372   -0.001171351   -0.000018052
      3        6           0.000012347    0.000763654   -0.000143249
      4        6           0.000292655    0.000404644    0.000021594
      5        6           0.000426141   -0.000266618    0.000301482
      6        6           0.000957491   -0.002138335    0.000484741
      7        6           0.003246002    0.003830009   -0.000523769
      8        8          -0.002325715   -0.002312494    0.000441532
      9        7          -0.002502823    0.001347033   -0.000458330
     10        6          -0.001091902   -0.000342238    0.000772634
     11       16           0.001727450   -0.002040242    0.000813710
     12        6           0.004450378    0.001439918   -0.002037293
     13        6          -0.001119801   -0.001474615    0.001166996
     14        7          -0.000459924   -0.000247217   -0.000120793
     15        8          -0.000451033    0.001379108   -0.000348466
     16        7          -0.002734147    0.001525712   -0.000081546
     17        8           0.000160987    0.000101045   -0.000115437
     18        8          -0.000008907   -0.000387168    0.000254947
     19        1           0.000075104    0.000189919    0.000004105
     20        1          -0.000013852   -0.000070954    0.000027161
     21        1          -0.000015283   -0.000035832   -0.000012410
     22        1           0.000103840   -0.000067580   -0.000065240
     23        1           0.000275566   -0.000066447   -0.000390460
     24        1          -0.000049130    0.000175938   -0.000060007
     25        1           0.001127177   -0.000659077    0.000437750
 -------------------------------------------------------------------
 Cartesian Forces:  Max     0.004450378 RMS     0.001219052

 GradGradGradGradGradGradGradGradGradGradGradGradGradGradGradGradGradGrad
 Berny optimization.
 Using GEDIIS/GDIIS optimizer.
 Internal  Forces:  Max     0.003254158 RMS     0.000638070
 Search for a local minimum.
 Step number  12 out of a maximum of  130
 All quantities printed in internal units (Hartrees-Bohrs-Radians)
 Mixed Optimization -- En-DIIS/RFO-DIIS
 Swaping is turned off.
 Update second derivatives using D2CorX and points    5    6    7    8    9
                                                     10   11   12
 DE= -6.45D-05 DEPred=-4.27D-05 R= 1.51D+00
 SS=  1.41D+00  RLast= 1.34D-01 DXNew= 1.4270D+00 4.0294D-01
 Trust test= 1.51D+00 RLast= 1.34D-01 DXMaxT set to 8.49D-01
 ITU=  1  1  1  1  1  0  1  1  1  0  1  0
     Eigenvalues ---    0.00153   0.02180   0.02263   0.02330   0.02467
     Eigenvalues ---    0.02620   0.02643   0.02719   0.02803   0.02816
     Eigenvalues ---    0.02847   0.02897   0.02899   0.02919   0.02999
     Eigenvalues ---    0.03233   0.03375   0.03502   0.03525   0.03692
     Eigenvalues ---    0.04116   0.04211   0.11238   0.15861   0.15989
     Eigenvalues ---    0.15998   0.15999   0.16047   0.16115   0.19907
     Eigenvalues ---    0.21996   0.22111   0.22596   0.22897   0.24369
     Eigenvalues ---    0.24460   0.24930   0.24994   0.25370   0.25573
     Eigenvalues ---    0.25957   0.30313   0.32333   0.33241   0.33333
     Eigenvalues ---    0.33442   0.33701   0.33920   0.36964   0.46545
     Eigenvalues ---    0.47750   0.49944   0.51843   0.52635   0.53494
     Eigenvalues ---    0.53846   0.54566   0.56042   0.56692   0.56989
     Eigenvalues ---    0.57669   0.62300   0.63051   0.65979   0.72063
     Eigenvalues ---    0.75844   0.81529   0.96038   1.41635
 En-DIIS/RFO-DIIS IScMMF=        0 using points:    12   11   10    9    8
 RFO step:  Lambda=-4.89842617D-05.
 DidBck=F Rises=F RFO-DIIS coefs:    2.05690   -0.69900   -0.74778    0.25019    0.13969
 Iteration  1 RMS(Cart)=  0.07194388 RMS(Int)=  0.00266781
 Iteration  2 RMS(Cart)=  0.00337420 RMS(Int)=  0.00002603
 Iteration  3 RMS(Cart)=  0.00001149 RMS(Int)=  0.00002565
 Iteration  4 RMS(Cart)=  0.00000000 RMS(Int)=  0.00002565
 Variable       Old X    -DE/DX   Delta X   Delta X   Delta X     New X
                                  (DIIS)     (GDIIS)  (Total)
    R1        2.65044   0.00037  -0.00039   0.00031  -0.00008   2.65036
    R2        2.68859  -0.00121  -0.00026  -0.00073  -0.00100   2.68759
    R3        2.52840   0.00092  -0.00124   0.00109  -0.00016   2.52824
    R4        2.61471  -0.00077  -0.00024  -0.00009  -0.00033   2.61437
    R5        2.04643   0.00004  -0.00001  -0.00003  -0.00004   2.04639
    R6        2.64975  -0.00049  -0.00061  -0.00005  -0.00066   2.64909
    R7        2.04851   0.00007   0.00007   0.00002   0.00009   2.04860
    R8        2.61369  -0.00049  -0.00044  -0.00017  -0.00060   2.61309
    R9        2.04583   0.00004  -0.00005  -0.00003  -0.00008   2.04575
   R10        2.66468  -0.00029  -0.00080  -0.00040  -0.00120   2.66348
   R11        2.04995  -0.00009  -0.00016   0.00001  -0.00015   2.04980
   R12        2.78598   0.00148  -0.00228   0.00025  -0.00204   2.78393
   R13        2.31834  -0.00325   0.00014  -0.00108  -0.00094   2.31740
   R14        2.64484   0.00133   0.00002   0.00170   0.00172   2.64656
   R15        3.22298   0.00024  -0.00302   0.01144   0.00843   3.23141
   R16        2.60955  -0.00162  -0.00178  -0.00041  -0.00219   2.60736
   R17        1.90566  -0.00027   0.00007   0.00015   0.00022   1.90588
   R18        3.35199  -0.00197   0.00298  -0.00186   0.00113   3.35311
   R19        2.46400  -0.00052  -0.00096   0.00156   0.00061   2.46461
   R20        3.28748   0.00209  -0.00585  -0.00176  -0.00761   3.27987
   R21        2.58771  -0.00199  -0.00141  -0.00009  -0.00149   2.58621
   R22        2.69467   0.00280  -0.00254   0.00015  -0.00239   2.69229
   R23        2.57096  -0.00064  -0.00129  -0.00110  -0.00239   2.56858
   R24        2.04178   0.00016   0.00013   0.00015   0.00027   2.04205
   R25        1.86415  -0.00099  -0.00006  -0.00091  -0.00096   1.86318
   R26        2.32762  -0.00022   0.00042   0.00011   0.00054   2.32816
   R27        2.31980  -0.00046  -0.00065  -0.00008  -0.00073   2.31907
    A1        2.08577  -0.00006  -0.00046  -0.00072  -0.00118   2.08459
    A2        2.05224  -0.00022   0.00153  -0.00035   0.00119   2.05343
    A3        2.14516   0.00027  -0.00106   0.00107  -0.00001   2.14516
    A4        2.10327  -0.00001  -0.00045   0.00004  -0.00040   2.10287
    A5        2.05961  -0.00020   0.00020  -0.00051  -0.00031   2.05930
    A6        2.12020   0.00021   0.00023   0.00047   0.00071   2.12091
    A7        2.10713  -0.00003   0.00066   0.00020   0.00086   2.10799
    A8        2.08444   0.00005  -0.00059  -0.00014  -0.00073   2.08371
    A9        2.09153  -0.00002  -0.00007  -0.00006  -0.00013   2.09140
   A10        2.08091   0.00000  -0.00019  -0.00012  -0.00031   2.08061
   A11        2.10334  -0.00001   0.00000   0.00017   0.00017   2.10352
   A12        2.09889   0.00001   0.00018  -0.00005   0.00013   2.09902
   A13        2.12201   0.00004  -0.00047  -0.00045  -0.00093   2.12108
   A14        2.06085  -0.00006   0.00281   0.00177   0.00458   2.06543
   A15        2.09969   0.00002  -0.00241  -0.00135  -0.00375   2.09594
   A16        2.06632   0.00005   0.00083   0.00106   0.00189   2.06821
   A17        2.05999  -0.00067   0.00010   0.00035   0.00043   2.06041
   A18        2.15688   0.00062  -0.00093  -0.00141  -0.00232   2.15456
   A19        2.14322  -0.00027   0.00111  -0.00009   0.00100   2.14421
   A20        2.02464   0.00047   0.00025  -0.00146  -0.00120   2.02344
   A21        2.11493  -0.00020  -0.00141   0.00156   0.00015   2.11508
   A22        2.22161  -0.00075  -0.00519  -0.00380  -0.00915   2.21247
   A23        2.03201   0.00016   0.00091   0.00074   0.00150   2.03351
   A24        2.02524   0.00058   0.00276   0.00220   0.00480   2.03004
   A25        2.06184   0.00029   0.00232   0.00317   0.00550   2.06734
   A26        2.20081  -0.00065  -0.00180  -0.00208  -0.00388   2.19694
   A27        2.02030   0.00036  -0.00058  -0.00109  -0.00168   2.01862
   A28        1.51222  -0.00038  -0.00049   0.00096   0.00047   1.51268
   A29        1.94448  -0.00033   0.00140  -0.00007   0.00132   1.94580
   A30        2.12160  -0.00053  -0.00021  -0.00017  -0.00038   2.12122
   A31        2.21711   0.00085  -0.00119   0.00023  -0.00096   2.21615
   A32        2.01498   0.00017   0.00068  -0.00025   0.00043   2.01541
   A33        2.16557  -0.00018  -0.00164  -0.00087  -0.00251   2.16306
   A34        2.10258   0.00002   0.00093   0.00110   0.00202   2.10460
   A35        1.93272   0.00018  -0.00105   0.00043  -0.00063   1.93210
   A36        1.87516   0.00105  -0.00261   0.00528   0.00266   1.87782
   A37        2.04259   0.00009   0.00017  -0.00097  -0.00080   2.04179
   A38        2.05306  -0.00008   0.00105  -0.00021   0.00084   2.05390
   A39        2.18754  -0.00001  -0.00123   0.00118  -0.00005   2.18749
    D1        0.03174  -0.00004   0.00172  -0.00032   0.00140   0.03314
    D2       -3.12530   0.00001   0.00109   0.00047   0.00155  -3.12375
    D3       -3.11327  -0.00009   0.00266  -0.00195   0.00071  -3.11256
    D4        0.01287  -0.00003   0.00202  -0.00116   0.00086   0.01373
    D5       -0.04845   0.00005  -0.00211   0.00047  -0.00165  -0.05010
    D6        3.09474   0.00005  -0.00399   0.00034  -0.00365   3.09109
    D7        3.09675   0.00009  -0.00311   0.00219  -0.00092   3.09583
    D8       -0.04324   0.00010  -0.00498   0.00206  -0.00292  -0.04617
    D9        3.07017   0.00005  -0.00537   0.00654   0.00117   3.07133
   D10       -0.07497   0.00000  -0.00440   0.00485   0.00045  -0.07452
   D11        0.00250   0.00002  -0.00013   0.00010  -0.00003   0.00247
   D12        3.13047   0.00003  -0.00054   0.00022  -0.00032   3.13015
   D13       -3.12310  -0.00004   0.00052  -0.00071  -0.00018  -3.12328
   D14        0.00487  -0.00002   0.00012  -0.00058  -0.00047   0.00440
   D15       -0.01917   0.00001  -0.00108  -0.00007  -0.00115  -0.02032
   D16        3.11316  -0.00001  -0.00159  -0.00023  -0.00182   3.11134
   D17        3.13610   0.00000  -0.00067  -0.00019  -0.00086   3.13524
   D18       -0.01475  -0.00003  -0.00118  -0.00035  -0.00153  -0.01628
   D19        0.00111  -0.00001   0.00067   0.00026   0.00093   0.00204
   D20        3.10454  -0.00006  -0.00146  -0.00053  -0.00200   3.10254
   D21       -3.13125   0.00002   0.00118   0.00042   0.00160  -3.12965
   D22       -0.02782  -0.00004  -0.00095  -0.00037  -0.00133  -0.02915
   D23        0.03248  -0.00001   0.00093  -0.00044   0.00049   0.03296
   D24       -3.11081  -0.00003   0.00291  -0.00031   0.00261  -3.10820
   D25       -3.07012   0.00004   0.00300   0.00030   0.00329  -3.06683
   D26        0.06978   0.00003   0.00498   0.00044   0.00541   0.07519
   D27        0.19203   0.00002   0.00753   0.00235   0.00988   0.20191
   D28       -2.91956   0.00002   0.00968   0.00209   0.01177  -2.90779
   D29       -2.94787   0.00003   0.00555   0.00221   0.00776  -2.94011
   D30        0.22372   0.00003   0.00770   0.00195   0.00965   0.23337
   D31       -3.01312  -0.00006   0.01229   0.00305   0.01537  -2.99775
   D32        0.23297   0.00001   0.03158   0.01323   0.04478   0.27776
   D33        0.15795  -0.00006   0.01435   0.00283   0.01721   0.17516
   D34       -2.87914   0.00001   0.03364   0.01301   0.04662  -2.83252
   D35       -2.88353   0.00042   0.07412   0.04554   0.11968  -2.76384
   D36        0.28198   0.00033   0.07736   0.04531   0.12269   0.40467
   D37        0.15391   0.00033   0.05484   0.03533   0.09015   0.24407
   D38       -2.96376   0.00024   0.05807   0.03510   0.09316  -2.87060
   D39       -3.11339  -0.00006   0.00553   0.00103   0.00656  -3.10683
   D40        0.00674   0.00000   0.00261   0.00121   0.00382   0.01056
   D41        3.11667   0.00009  -0.00402  -0.00004  -0.00405   3.11262
   D42       -0.00150   0.00000  -0.00089  -0.00032  -0.00121  -0.00271
   D43       -0.00993  -0.00001  -0.00354  -0.00174  -0.00527  -0.01520
   D44        3.12886  -0.00005  -0.00483  -0.00364  -0.00847   3.12039
   D45        0.01188   0.00001   0.00404   0.00204   0.00608   0.01796
   D46       -3.14066  -0.00001   0.00063  -0.00002   0.00062  -3.14005
   D47       -3.12672   0.00006   0.00542   0.00407   0.00949  -3.11723
   D48        0.00392   0.00004   0.00200   0.00201   0.00402   0.00795
   D49       -0.00572   0.00002  -0.00073  -0.00142  -0.00215  -0.00787
   D50        3.13617  -0.00001  -0.00329   0.00026  -0.00303   3.13314
   D51        3.13260  -0.00003  -0.00223  -0.00364  -0.00587   3.12674
   D52       -0.00869  -0.00006  -0.00479  -0.00196  -0.00675  -0.01544
   D53       -0.00672  -0.00001  -0.00203  -0.00111  -0.00313  -0.00985
   D54       -3.13779   0.00001   0.00127   0.00088   0.00217  -3.13562
         Item               Value     Threshold  Converged?
 Maximum Force            0.003254     0.000450     NO 
 RMS     Force            0.000638     0.000300     NO 
 Maximum Displacement     0.305869     0.001800     NO 
 RMS     Displacement     0.072817     0.001200     NO 
 Predicted change in Energy=-6.058234D-05
 GradGradGradGradGradGradGradGradGradGradGradGradGradGradGradGradGradGrad

                          Input orientation:                          
 ---------------------------------------------------------------------
 Center     Atomic      Atomic             Coordinates (Angstroms)
 Number     Number       Type             X           Y           Z
 ---------------------------------------------------------------------
      1          6           0        3.202969   -1.460346    0.690972
      2          6           0        3.619315   -2.760160    1.013739
      3          6           0        2.718638   -3.810149    0.996920
      4          6           0        1.375777   -3.597966    0.655086
      5          6           0        0.949905   -2.316860    0.355914
      6          6           0        1.835080   -1.220405    0.384394
      7          6           0        1.418778    0.166496    0.113287
      8          8           0        2.218959    1.079019   -0.062404
      9          7           0        0.038087    0.401058    0.105068
     10          6           0       -0.599796    1.563749   -0.275692
     11         16           0       -2.244611    1.859712    0.320505
     12          6           0       -2.214513    3.317903   -0.620346
     13          6           0       -1.017555    3.473693   -1.265321
     14          7           0       -0.114644    2.476436   -1.071056
     15          8           0        4.127980   -0.493754    0.692196
     16          7           0       -3.337223    4.193338   -0.674143
     17          8           0       -4.334089    3.864338   -0.029271
     18          8           0       -3.235553    5.209666   -1.354409
     19          1           0        4.662757   -2.913234    1.259660
     20          1           0        3.062003   -4.809488    1.239059
     21          1           0        0.680743   -4.427034    0.616105
     22          1           0       -0.083135   -2.174164    0.057486
     23          1           0       -0.542165   -0.311944    0.519923
     24          1           0       -0.781414    4.312380   -1.904504
     25          1           0        3.692607    0.335717    0.384731
 ---------------------------------------------------------------------
                    Distance matrix (angstroms):
                    1          2          3          4          5
     1  C    0.000000
     2  C    1.402512   0.000000
     3  C    2.418627   1.383467   0.000000
     4  C    2.812354   2.421573   1.401837   0.000000
     5  C    2.433552   2.784781   2.401920   1.382789   0.000000
     6  C    1.422210   2.439347   2.804039   2.436602   1.409454
     7  C    2.482675   3.770742   4.275997   3.803494   2.538851
     8  O    2.825637   4.225917   5.027505   4.806239   3.649312
     9  N    3.718143   4.862528   5.070998   4.252544   2.877745
    10  C    4.953848   6.177356   6.442851   5.604689   4.226065
    11  S    6.390318   7.497294   7.565627   6.557851   5.258321
    12  C    7.341684   8.581762   8.818200   7.895958   6.535838
    13  C    6.781198   8.096642   8.493011   7.708720   6.326911
    14  N    5.441466   6.760973   7.198970   6.488396   5.113237
    15  O    1.337889   2.344936   3.616294   4.148751   3.679261
    16  N    8.752245   9.979655  10.174562   9.202372   7.862771
    17  O    9.256255  10.403292  10.473385   9.421088   8.141018
    18  O    9.493535  10.775689  11.060660  10.142821   8.780197
    19  H    2.136650   1.082903   2.157102   3.411540   3.867518
    20  H    3.396619   2.135676   1.084070   2.156888   3.384390
    21  H    3.894671   3.401733   2.163003   1.082564   2.143124
    22  H    3.421888   3.868585   3.377709   2.124326   1.084708
    23  H    3.920984   4.853405   4.806017   3.807192   2.504567
    24  H    7.479049   8.826289   9.308282   8.589444   7.214830
    25  H    1.886630   3.159980   4.302511   4.573254   3.815680
                    6          7          8          9         10
     6  C    0.000000
     7  C    1.473194   0.000000
     8  O    2.373677   1.226318   0.000000
     9  N    2.436463   1.400498   2.289952   0.000000
    10  C    3.757107   2.485610   2.868071   1.379754   0.000000
    11  S    5.112248   4.041081   4.547478   2.717498   1.774390
    12  C    6.164815   4.865222   4.997957   3.756117   2.408974
    13  C    5.735298   4.332878   4.201963   3.526107   2.191295
    14  N    4.425652   3.014941   2.901009   2.390353   1.304214
    15  O    2.424903   2.847955   2.586001   4.227604   5.246141
    16  N    7.561868   6.281325   6.398779   5.136271   3.816675
    17  O    8.005272   6.840310   7.120501   5.579272   4.392992
    18  O    8.371414   7.017870   6.962990   5.997458   4.626398
    19  H    3.409915   4.617609   4.863958   5.805617   7.077793
    20  H    3.888098   5.359847   6.089256   6.130236   7.504758
    21  H    3.415941   4.679533   5.757004   4.897411   6.190683
    22  H    2.167043   2.781644   3.987130   2.578513   3.788132
    23  H    2.548522   2.059018   3.146059   1.008549   2.038272
    24  H    6.534279   5.108882   4.780188   4.473075   3.200154
    25  H    2.423205   2.296218   1.709991   3.665788   4.513196
                   11         12         13         14         15
    11  S    0.000000
    12  C    1.735634   0.000000
    13  C    2.573994   1.368566   0.000000
    14  N    2.617929   2.306655   1.359231   0.000000
    15  O    6.803446   7.515232   6.785945   5.470918   0.000000
    16  N    2.762053   1.424696   2.499648   3.672916   8.919921
    17  O    2.916640   2.267281   3.560874   4.562380   9.545685
    18  O    3.874209   2.271594   2.817988   4.158234   9.536206
    19  H    8.448359   9.468809   8.912593   7.569963   2.542024
    20  H    8.572171   9.866787   9.566912   8.277222   4.478942
    21  H    6.940335   8.360344   8.297317   7.151017   5.230671
    22  H    4.584029   5.930011   5.875479   4.785675   4.578223
    23  H    2.766619   4.156050   4.212380   3.238681   4.676857
    24  H    3.620385   2.166061   1.080608   2.123655   7.344653
    25  H    6.130028   6.693107   5.895354   4.604037   0.985955
                   16         17         18         19         20
    16  N    0.000000
    17  O    1.232007   0.000000
    18  O    1.227200   2.184646   0.000000
    19  H   10.873944  11.337552  11.627475   0.000000
    20  H   11.209876  11.469355  12.114815   2.481656   0.000000
    21  H    9.597896   9.711431  10.587081   4.308386   2.490932
    22  H    7.188147   7.385232   8.151818   4.951257   4.270004
    23  H    5.434677   5.667595   6.423056   5.865589   5.808191
    24  H    2.839035   4.042121   2.670305   9.584385  10.385678
    25  H    8.088323   8.777837   8.647508   3.501767   5.253634
                   21         22         23         24         25
    21  H    0.000000
    22  H    2.443560   0.000000
    23  H    4.294032   1.972922   0.000000
    24  H    9.212422   6.812654   5.226802   0.000000
    25  H    5.639916   4.545638   4.286145   6.408690   0.000000
 Stoichiometry    C10H7N3O4S
 Framework group  C1[X(C10H7N3O4S)]
 Deg. of freedom    69
 Full point group                 C1      NOp   1
 Largest Abelian subgroup         C1      NOp   1
 Largest concise Abelian subgroup C1      NOp   1
                         Standard orientation:                         
 ---------------------------------------------------------------------
 Center     Atomic      Atomic             Coordinates (Angstroms)
 Number     Number       Type             X           Y           Z
 ---------------------------------------------------------------------
      1          6           0       -3.841018    0.733355   -0.226428
      2          6           0       -5.111429    0.139183   -0.219186
      3          6           0       -5.260717   -1.194215    0.118072
      4          6           0       -4.149025   -1.976132    0.461431
      5          6           0       -2.889482   -1.406001    0.436830
      6          6           0       -2.698070   -0.056767    0.076984
      7          6           0       -1.373058    0.582197   -0.002820
      8          8           0       -1.224628    1.794466   -0.113399
      9          7           0       -0.273058   -0.284448    0.015092
     10          6           0        1.056715    0.070826    0.111040
     11         16           0        2.282236   -1.080264   -0.456014
     12          6           0        3.465297    0.076541    0.068005
     13          6           0        2.875224    1.196957    0.587093
     14          7           0        1.516331    1.182944    0.613952
     15          8           0       -3.765837    2.034618   -0.528108
     16          7           0        4.861716   -0.179590   -0.051038
     17          8           0        5.192053   -1.263300   -0.535076
     18          8           0        5.635890    0.691439    0.333651
     19          1           0       -5.963579    0.758511   -0.470090
     20          1           0       -6.252148   -1.632587    0.128236
     21          1           0       -4.273657   -3.011591    0.751667
     22          1           0       -2.043436   -2.013104    0.740517
     23          1           0       -0.463664   -1.257681   -0.168369
     24          1           0        3.424049    2.044657    0.971684
     25          1           0       -2.824700    2.310245   -0.426143
 ---------------------------------------------------------------------
 Rotational constants (GHZ):      1.2999115      0.1499699      0.1370905
 Standard basis: 6-311+G(d,p) (5D, 7F)
 There are   446 symmetry adapted basis functions of A   symmetry.
 Integral buffers will be    262144 words long.
 Raffenetti 2 integral format.
 Two-electron integral symmetry is turned on.
   446 basis functions,   718 primitive gaussians,   464 cartesian basis functions
    68 alpha electrons       68 beta electrons
       nuclear repulsion energy      1335.9245598854 Hartrees.
 NAtoms=   25 NActive=   25 NUniq=   25 SFac= 1.00D+00 NAtFMM=   50 NAOKFM=F Big=F
 One-electron integrals computed using PRISM.
 NBasis=   446 RedAO= T  NBF=   446
 NBsUse=   446 1.00D-06 NBFU=   446
 Initial guess read from the read-write file.
 B after Tr=     0.000000    0.000000    0.000000
         Rot=    1.000000    0.000000    0.000000    0.000000 Ang=   0.00 deg.
 Initial guess orbital symmetries:
       Occupied  (A) (A) (A) (A) (A) (A) (A) (A) (A) (A) (A) (A)
                 (A) (A) (A) (A) (A) (A) (A) (A) (A) (A) (A) (A)
                 (A) (A) (A) (A) (A) (A) (A) (A) (A) (A) (A) (A)
                 (A) (A) (A) (A) (A) (A) (A) (A) (A) (A) (A) (A)
                 (A) (A) (A) (A) (A) (A) (A) (A) (A) (A) (A) (A)
                 (A) (A) (A) (A) (A) (A) (A) (A)
       Virtual   (A) (A) (A) (A) (A) (A) (A) (A) (A) (A) (A) (A)
                 (A) (A) (A) (A) (A) (A) (A) (A) (A) (A) (A) (A)
                 (A) (A) (A) (A) (A) (A) (A) (A) (A) (A) (A) (A)
                 (A) (A) (A) (A) (A) (A) (A) (A) (A) (A) (A) (A)
                 (A) (A) (A) (A) (A) (A) (A) (A) (A) (A) (A) (A)
                 (A) (A) (A) (A) (A) (A) (A) (A) (A) (A) (A) (A)
                 (A) (A) (A) (A) (A) (A) (A) (A) (A) (A) (A) (A)
                 (A) (A) (A) (A) (A) (A) (A) (A) (A) (A) (A) (A)
                 (A) (A) (A) (A) (A) (A) (A) (A) (A) (A) (A) (A)
                 (A) (A) (A) (A) (A) (A) (A) (A) (A) (A) (A) (A)
                 (A) (A) (A) (A) (A) (A) (A) (A) (A) (A) (A) (A)
                 (A) (A) (A) (A) (A) (A) (A) (A) (A) (A) (A) (A)
                 (A) (A) (A) (A) (A) (A) (A) (A) (A) (A) (A) (A)
                 (A) (A) (A) (A) (A) (A) (A) (A) (A) (A) (A) (A)
                 (A) (A) (A) (A) (A) (A) (A) (A) (A) (A) (A) (A)
                 (A) (A) (A) (A) (A) (A) (A) (A) (A) (A) (A) (A)
                 (A) (A) (A) (A) (A) (A) (A) (A) (A) (A) (A) (A)
                 (A) (A) (A) (A) (A) (A) (A) (A) (A) (A) (A) (A)
                 (A) (A) (A) (A) (A) (A) (A) (A) (A) (A) (A) (A)
                 (A) (A) (A) (A) (A) (A) (A) (A) (A) (A) (A) (A)
                 (A) (A) (A) (A) (A) (A) (A) (A) (A) (A) (A) (A)
                 (A) (A) (A) (A) (A) (A) (A) (A) (A) (A) (A) (A)
                 (A) (A) (A) (A) (A) (A) (A) (A) (A) (A) (A) (A)
                 (A) (A) (A) (A) (A) (A) (A) (A) (A) (A) (A) (A)
                 (A) (A) (A) (A) (A) (A) (A) (A) (A) (A) (A) (A)
                 (A) (A) (A) (A) (A) (A) (A) (A) (A) (A) (A) (A)
                 (A) (A) (A) (A) (A) (A) (A) (A) (A) (A) (A) (A)
                 (A) (A) (A) (A) (A) (A) (A) (A) (A) (A) (A) (A)
                 (A) (A) (A) (A) (A) (A) (A) (A) (A) (A) (A) (A)
                 (A) (A) (A) (A) (A) (A) (A) (A) (A) (A) (A) (A)
                 (A) (A) (A) (A) (A) (A) (A) (A) (A) (A) (A) (A)
                 (A) (A) (A) (A) (A) (A)
 Harris functional with IExCor=  402 diagonalized for initial guess.
 ExpMin= 4.05D-02 ExpMax= 9.34D+04 ExpMxC= 3.17D+03 IAcc=2 IRadAn=         0 AccDes= 0.00D+00
 HarFok:  IExCor=  402 AccDes= 0.00D+00 IRadAn=         0 IDoV= 1
 ScaDFX=  1.000000  1.000000  1.000000  1.000000
 FoFCou: FMM=F IPFlag=           0 FMFlag=      100000 FMFlg1=           0
         NFxFlg=           0 DoJE=T BraDBF=F KetDBF=T FulRan=T
         Omega=  0.000000  0.000000  1.000000  0.000000  0.000000 ICntrl=     500 IOpCl=  0
         NMat0=    1 NMatS0=    1 NMatT0=    0 NMatD0=    1 NMtDS0=    0 NMtDT0=    0
         I1Cent=           4 NGrid=           0.
 Petite list used in FoFCou.
 Requested convergence on RMS density matrix=1.00D-08 within 128 cycles.
 Requested convergence on MAX density matrix=1.00D-06.
 Requested convergence on             energy=1.00D-06.
 No special actions if energy rises.
 SCF Done:  E(RB3LYP) =  -1248.78903424     A.U. after   15 cycles
             Convg  =    0.5268D-08             -V/T =  2.0029
 Calling FoFJK, ICntrl=      2127 FMM=F ISym2X=0 I1Cent= 0 IOpClX= 0 NMat=1 NMatS=1 NMatT=0.
 ***** Axes restored to original set *****
 -------------------------------------------------------------------
 Center     Atomic                   Forces (Hartrees/Bohr)
 Number     Number              X              Y              Z
 -------------------------------------------------------------------
      1        6          -0.001768571   -0.000089573   -0.000328416
      2        6          -0.000109994   -0.000758041   -0.000091754
      3        6           0.000192593    0.000396721   -0.000010632
      4        6           0.000033037    0.000205654   -0.000003960
      5        6           0.000166133   -0.000127411    0.000135964
      6        6           0.001179536   -0.001729268    0.000618546
      7        6           0.002787039    0.003071106   -0.000526509
      8        8          -0.002255280   -0.001536405    0.000221746
      9        7          -0.001640381    0.000732118   -0.000191581
     10        6          -0.002454222    0.000672444    0.000791529
     11       16           0.002415507   -0.003618746    0.001349353
     12        6           0.004121546    0.001636785   -0.002518047
     13        6          -0.000677482   -0.000144969    0.000373235
     14        7           0.000036488   -0.000976305    0.000350155
     15        8          -0.000021567    0.001333706   -0.000112497
     16        7          -0.003523176    0.001784418    0.000316586
     17        8           0.000171876    0.000235868   -0.000247300
     18        8          -0.000029208    0.000007299    0.000021412
     19        1           0.000088683    0.000087417   -0.000003080
     20        1          -0.000035603   -0.000071672    0.000010585
     21        1          -0.000019021   -0.000081991    0.000021001
     22        1           0.000088293   -0.000257757    0.000002582
     23        1           0.000230844   -0.000015994   -0.000400235
     24        1           0.000124996    0.000039093   -0.000044771
     25        1           0.000897935   -0.000794498    0.000266088
 -------------------------------------------------------------------
 Cartesian Forces:  Max     0.004121546 RMS     0.001222986

 GradGradGradGradGradGradGradGradGradGradGradGradGradGradGradGradGradGrad
 Berny optimization.
 Using GEDIIS/GDIIS optimizer.
 Internal  Forces:  Max     0.003905128 RMS     0.000714378
 Search for a local minimum.
 Step number  13 out of a maximum of  130
 All quantities printed in internal units (Hartrees-Bohrs-Radians)
 Mixed Optimization -- En-DIIS/RFO-DIIS
 Swaping is turned off.
 Update second derivatives using D2CorX and points    8    9   10   11   12
                                                     13
 DE= -1.01D-04 DEPred=-6.06D-05 R= 1.66D+00
 SS=  1.41D+00  RLast= 2.28D-01 DXNew= 1.4270D+00 6.8543D-01
 Trust test= 1.66D+00 RLast= 2.28D-01 DXMaxT set to 8.49D-01
 ITU=  1  1  1  1  1  1  0  1  1  1  0  1  0
     Eigenvalues ---    0.00148   0.02160   0.02296   0.02340   0.02467
     Eigenvalues ---    0.02620   0.02645   0.02716   0.02798   0.02820
     Eigenvalues ---    0.02845   0.02897   0.02899   0.02919   0.03001
     Eigenvalues ---    0.03245   0.03386   0.03461   0.03525   0.03595
     Eigenvalues ---    0.04198   0.04215   0.11237   0.15884   0.15903
     Eigenvalues ---    0.15996   0.15999   0.16026   0.16122   0.20058
     Eigenvalues ---    0.21996   0.22115   0.22616   0.22849   0.24220
     Eigenvalues ---    0.24459   0.24697   0.24982   0.25157   0.25624
     Eigenvalues ---    0.26175   0.29811   0.32307   0.33239   0.33329
     Eigenvalues ---    0.33442   0.33726   0.33899   0.37107   0.46545
     Eigenvalues ---    0.47101   0.49417   0.51346   0.52441   0.53439
     Eigenvalues ---    0.53900   0.54711   0.56151   0.56945   0.57287
     Eigenvalues ---    0.57665   0.60038   0.62921   0.65866   0.71475
     Eigenvalues ---    0.74925   0.81344   1.00251   1.32804
 En-DIIS/RFO-DIIS IScMMF=        0 using points:    13   12   11   10    9
 RFO step:  Lambda=-5.99799272D-05.
 DidBck=F Rises=F RFO-DIIS coefs:    1.64509   -0.51457   -0.79343    0.11354    0.54937
 Iteration  1 RMS(Cart)=  0.03613731 RMS(Int)=  0.00053801
 Iteration  2 RMS(Cart)=  0.00068535 RMS(Int)=  0.00002199
 Iteration  3 RMS(Cart)=  0.00000032 RMS(Int)=  0.00002199
 Variable       Old X    -DE/DX   Delta X   Delta X   Delta X     New X
                                  (DIIS)     (GDIIS)  (Total)
    R1        2.65036   0.00037   0.00089  -0.00012   0.00077   2.65114
    R2        2.68759  -0.00093  -0.00272   0.00009  -0.00263   2.68495
    R3        2.52824   0.00091   0.00098   0.00048   0.00147   2.52971
    R4        2.61437  -0.00049  -0.00165   0.00048  -0.00117   2.61321
    R5        2.04639   0.00007   0.00013  -0.00001   0.00012   2.04651
    R6        2.64909  -0.00017  -0.00095   0.00040  -0.00054   2.64854
    R7        2.04860   0.00006   0.00024  -0.00006   0.00017   2.04877
    R8        2.61309  -0.00013  -0.00108   0.00046  -0.00062   2.61247
    R9        2.04575   0.00007   0.00008   0.00003   0.00012   2.04586
   R10        2.66348   0.00017  -0.00114   0.00052  -0.00062   2.66287
   R11        2.04980  -0.00012  -0.00007  -0.00014  -0.00021   2.04959
   R12        2.78393   0.00185   0.00373   0.00005   0.00378   2.78771
   R13        2.31740  -0.00259  -0.00405   0.00025  -0.00380   2.31361
   R14        2.64656   0.00126   0.00349   0.00036   0.00385   2.65041
   R15        3.23141   0.00030   0.01065   0.00765   0.01830   3.24971
   R16        2.60736  -0.00050  -0.00354   0.00148  -0.00205   2.60530
   R17        1.90588  -0.00029  -0.00040   0.00006  -0.00034   1.90555
   R18        3.35311  -0.00253  -0.00222  -0.00173  -0.00395   3.34917
   R19        2.46461  -0.00047  -0.00044   0.00069   0.00025   2.46485
   R20        3.27987   0.00375   0.00294  -0.00040   0.00255   3.28242
   R21        2.58621  -0.00091  -0.00461   0.00214  -0.00247   2.58375
   R22        2.69229   0.00391   0.00451   0.00056   0.00506   2.69735
   R23        2.56858   0.00017  -0.00115  -0.00015  -0.00130   2.56728
   R24        2.04205   0.00009   0.00069  -0.00029   0.00039   2.04245
   R25        1.86318  -0.00090  -0.00263  -0.00067  -0.00330   1.85988
   R26        2.32816  -0.00033  -0.00042  -0.00033  -0.00075   2.32741
   R27        2.31907  -0.00001  -0.00102   0.00013  -0.00088   2.31819
    A1        2.08459   0.00020  -0.00018   0.00030   0.00012   2.08471
    A2        2.05343  -0.00033  -0.00147  -0.00045  -0.00193   2.05151
    A3        2.14516   0.00013   0.00165   0.00015   0.00181   2.14696
    A4        2.10287  -0.00002  -0.00019  -0.00007  -0.00026   2.10260
    A5        2.05930  -0.00009  -0.00161   0.00050  -0.00111   2.05819
    A6        2.12091   0.00011   0.00183  -0.00043   0.00140   2.12231
    A7        2.10799  -0.00009   0.00002  -0.00007  -0.00004   2.10795
    A8        2.08371   0.00010   0.00013   0.00010   0.00023   2.08393
    A9        2.09140  -0.00001  -0.00015  -0.00004  -0.00018   2.09122
   A10        2.08061   0.00003  -0.00003   0.00005   0.00002   2.08063
   A11        2.10352  -0.00006   0.00006  -0.00019  -0.00013   2.10338
   A12        2.09902   0.00003  -0.00003   0.00015   0.00011   2.09913
   A13        2.12108   0.00005   0.00000  -0.00015  -0.00015   2.12093
   A14        2.06543  -0.00027   0.00102   0.00015   0.00117   2.06661
   A15        2.09594   0.00022  -0.00107   0.00003  -0.00105   2.09489
   A16        2.06821  -0.00017   0.00043  -0.00008   0.00035   2.06856
   A17        2.06041  -0.00058  -0.00083   0.00079  -0.00004   2.06038
   A18        2.15456   0.00075   0.00040  -0.00071  -0.00032   2.15424
   A19        2.14421  -0.00003   0.00094   0.00116   0.00211   2.14632
   A20        2.02344   0.00098  -0.00130   0.00134   0.00005   2.02348
   A21        2.11508  -0.00096   0.00032  -0.00247  -0.00215   2.11294
   A22        2.21247  -0.00101  -0.00416  -0.00519  -0.00923   2.20323
   A23        2.03351   0.00037  -0.00071   0.00255   0.00197   2.03548
   A24        2.03004   0.00063   0.00379   0.00157   0.00547   2.03551
   A25        2.06734   0.00050   0.00224   0.00336   0.00560   2.07294
   A26        2.19694  -0.00115  -0.00207  -0.00405  -0.00612   2.19082
   A27        2.01862   0.00065  -0.00015   0.00078   0.00063   2.01925
   A28        1.51268  -0.00024  -0.00038  -0.00001  -0.00038   1.51230
   A29        1.94580  -0.00066  -0.00075   0.00030  -0.00044   1.94535
   A30        2.12122  -0.00018  -0.00318   0.00095  -0.00223   2.11899
   A31        2.21615   0.00084   0.00392  -0.00126   0.00265   2.21880
   A32        2.01541  -0.00032   0.00119  -0.00105   0.00015   2.01556
   A33        2.16306   0.00027  -0.00197   0.00128  -0.00069   2.16237
   A34        2.10460   0.00005   0.00075  -0.00025   0.00050   2.10511
   A35        1.93210   0.00059   0.00004  -0.00004   0.00000   1.93210
   A36        1.87782   0.00045   0.00267   0.00004   0.00271   1.88053
   A37        2.04179   0.00027  -0.00005   0.00036   0.00030   2.04210
   A38        2.05390  -0.00010  -0.00022  -0.00044  -0.00065   2.05325
   A39        2.18749  -0.00017   0.00027   0.00008   0.00035   2.18784
    D1        0.03314  -0.00005  -0.00169   0.00015  -0.00153   0.03161
    D2       -3.12375  -0.00001   0.00022  -0.00035  -0.00013  -3.12387
    D3       -3.11256  -0.00004  -0.00171   0.00047  -0.00124  -3.11380
    D4        0.01373  -0.00001   0.00019  -0.00003   0.00017   0.01390
    D5       -0.05010   0.00004   0.00169  -0.00068   0.00101  -0.04909
    D6        3.09109   0.00005   0.00058  -0.00077  -0.00019   3.09090
    D7        3.09583   0.00003   0.00173  -0.00102   0.00071   3.09654
    D8       -0.04617   0.00004   0.00062  -0.00111  -0.00049  -0.04666
    D9        3.07133  -0.00011  -0.00236  -0.00286  -0.00522   3.06611
   D10       -0.07452  -0.00011  -0.00239  -0.00253  -0.00492  -0.07944
   D11        0.00247   0.00003   0.00073   0.00024   0.00098   0.00345
   D12        3.13015   0.00003   0.00119  -0.00016   0.00103   3.13118
   D13       -3.12328   0.00000  -0.00121   0.00076  -0.00045  -3.12373
   D14        0.00440   0.00000  -0.00076   0.00035  -0.00040   0.00400
   D15       -0.02032   0.00002   0.00019  -0.00009   0.00010  -0.02022
   D16        3.11134   0.00000  -0.00050   0.00015  -0.00036   3.11098
   D17        3.13524   0.00002  -0.00027   0.00032   0.00005   3.13529
   D18       -0.01628   0.00000  -0.00096   0.00055  -0.00041  -0.01669
   D19        0.00204  -0.00003  -0.00013  -0.00047  -0.00060   0.00144
   D20        3.10254  -0.00004  -0.00169   0.00038  -0.00132   3.10123
   D21       -3.12965  -0.00001   0.00056  -0.00070  -0.00014  -3.12979
   D22       -0.02915  -0.00002  -0.00101   0.00015  -0.00086  -0.03001
   D23        0.03296   0.00000  -0.00079   0.00084   0.00005   0.03302
   D24       -3.10820  -0.00001   0.00037   0.00094   0.00132  -3.10688
   D25       -3.06683   0.00003   0.00075  -0.00002   0.00073  -3.06610
   D26        0.07519   0.00002   0.00192   0.00008   0.00200   0.07719
   D27        0.20191  -0.00008  -0.00019   0.00051   0.00032   0.20223
   D28       -2.90779  -0.00001   0.00085  -0.00071   0.00014  -2.90765
   D29       -2.94011  -0.00007  -0.00135   0.00041  -0.00094  -2.94105
   D30        0.23337   0.00001  -0.00031  -0.00081  -0.00112   0.23225
   D31       -2.99775  -0.00020  -0.00286  -0.00095  -0.00378  -3.00153
   D32        0.27776  -0.00013   0.00256   0.00881   0.01134   0.28910
   D33        0.17516  -0.00015  -0.00185  -0.00222  -0.00404   0.17112
   D34       -2.83252  -0.00008   0.00357   0.00754   0.01108  -2.82144
   D35       -2.76384   0.00035   0.02954   0.03799   0.06756  -2.69628
   D36        0.40467   0.00014   0.02720   0.03411   0.06133   0.46601
   D37        0.24407   0.00026   0.02392   0.02831   0.05221   0.29627
   D38       -2.87060   0.00006   0.02158   0.02444   0.04598  -2.82463
   D39       -3.10683  -0.00016  -0.00153  -0.00218  -0.00375  -3.11058
   D40        0.01056  -0.00001   0.00054   0.00122   0.00176   0.01232
   D41        3.11262   0.00019   0.00231   0.00303   0.00529   3.11791
   D42       -0.00271   0.00000  -0.00004  -0.00078  -0.00084  -0.00355
   D43       -0.01520   0.00001  -0.00088  -0.00128  -0.00216  -0.01736
   D44        3.12039  -0.00005  -0.00255  -0.00338  -0.00591   3.11448
   D45        0.01796  -0.00002   0.00111   0.00119   0.00230   0.02026
   D46       -3.14005  -0.00002  -0.00012   0.00030   0.00017  -3.13988
   D47       -3.11723   0.00005   0.00290   0.00342   0.00633  -3.11090
   D48        0.00795   0.00005   0.00167   0.00253   0.00420   0.01215
   D49       -0.00787   0.00002   0.00062  -0.00045   0.00017  -0.00769
   D50        3.13314   0.00003  -0.00084   0.00029  -0.00055   3.13259
   D51        3.12674  -0.00006  -0.00133  -0.00288  -0.00421   3.12252
   D52       -0.01544  -0.00005  -0.00279  -0.00215  -0.00494  -0.02038
   D53       -0.00985   0.00000  -0.00067  -0.00027  -0.00097  -0.01082
   D54       -3.13562  -0.00001   0.00054   0.00058   0.00110  -3.13452
         Item               Value     Threshold  Converged?
 Maximum Force            0.003905     0.000450     NO 
 RMS     Force            0.000714     0.000300     NO 
 Maximum Displacement     0.124861     0.001800     NO 
 RMS     Displacement     0.036184     0.001200     NO 
 Predicted change in Energy=-5.373823D-06
 GradGradGradGradGradGradGradGradGradGradGradGradGradGradGradGradGradGrad

                          Input orientation:                          
 ---------------------------------------------------------------------
 Center     Atomic      Atomic             Coordinates (Angstroms)
 Number     Number       Type             X           Y           Z
 ---------------------------------------------------------------------
      1          6           0        3.194478   -1.450842    0.707207
      2          6           0        3.620991   -2.748329    1.027832
      3          6           0        2.731929   -3.806982    0.994715
      4          6           0        1.391568   -3.606939    0.637285
      5          6           0        0.956336   -2.329125    0.339016
      6          6           0        1.829511   -1.224073    0.384471
      7          6           0        1.401121    0.161785    0.116013
      8          8           0        2.190277    1.084045   -0.043984
      9          7           0        0.016182    0.381863    0.091206
     10          6           0       -0.617339    1.545881   -0.288843
     11         16           0       -2.230068    1.890425    0.360348
     12          6           0       -2.202526    3.329383   -0.612147
     13          6           0       -1.026945    3.445447   -1.300577
     14          7           0       -0.140705    2.431923   -1.118942
     15          8           0        4.111110   -0.475426    0.726581
     16          7           0       -3.313263    4.225190   -0.646753
     17          8           0       -4.293485    3.927231    0.036803
     18          8           0       -3.215819    5.225729   -1.349816
     19          1           0        4.663053   -2.890322    1.286219
     20          1           0        3.082406   -4.804088    1.236281
     21          1           0        0.705822   -4.443078    0.585330
     22          1           0       -0.073699   -2.194508    0.027161
     23          1           0       -0.562583   -0.334031    0.502714
     24          1           0       -0.796050    4.266040   -1.965015
     25          1           0        3.676597    0.350801    0.414799
 ---------------------------------------------------------------------
                    Distance matrix (angstroms):
                    1          2          3          4          5
     1  C    0.000000
     2  C    1.402921   0.000000
     3  C    2.418266   1.382850   0.000000
     4  C    2.811428   2.420756   1.401549   0.000000
     5  C    2.432330   2.783988   2.401403   1.382462   0.000000
     6  C    1.420816   2.438580   2.803244   2.435931   1.409128
     7  C    2.483185   3.772003   4.277182   3.804616   2.540118
     8  O    2.828137   4.228808   5.029357   4.807015   3.649524
     9  N    3.720192   4.865184   5.073267   4.254460   2.880061
    10  C    4.949991   6.175542   6.443467   5.607582   4.229223
    11  S    6.380445   7.496564   7.581840   6.588927   5.287554
    12  C    7.329318   8.575632   8.823750   7.911458   6.549949
    13  C    6.769436   8.086264   8.485001   7.703290   6.321974
    14  N    5.434531   6.752333   7.186342   6.473025   5.098697
    15  O    1.338665   2.344580   3.615702   4.148524   3.679539
    16  N    8.740780   9.975875  10.185998   9.226399   7.884177
    17  O    9.243522  10.401162  10.492478   9.457490   8.172756
    18  O    9.481554  10.769438  11.066274  10.158377   8.794024
    19  H    2.136368   1.082968   2.157425   3.411344   3.866768
    20  H    3.396577   2.135338   1.084162   2.156593   3.383889
    21  H    3.893808   3.400911   2.162713   1.082625   2.142948
    22  H    3.420013   3.867660   3.377541   2.124670   1.084595
    23  H    3.924869   4.858691   4.812201   3.814282   2.512830
    24  H    7.466447   8.812988   9.294102   8.575631   7.202473
    25  H    1.887819   3.159669   4.303006   4.575430   3.819368
                    6          7          8          9         10
     6  C    0.000000
     7  C    1.475192   0.000000
     8  O    2.375107   1.224307   0.000000
     9  N    2.439917   1.402535   2.288672   0.000000
    10  C    3.756737   2.480687   2.855863   1.378668   0.000000
    11  S    5.116724   4.029073   4.511450   2.719161   1.772302
    12  C    6.163159   4.852851   4.965991   3.755695   2.407950
    13  C    5.727403   4.322576   4.183989   3.522886   2.190830
    14  N    4.416821   3.009296   2.899273   2.385753   1.304344
    15  O    2.425532   2.850065   2.591393   4.231676   5.241660
    16  N    7.563466   6.270445   6.365459   5.138185   3.817696
    17  O    8.009238   6.827400   7.080212   5.580844   4.392143
    18  O    8.370368   7.007733   6.934308   5.998785   4.628072
    19  H    3.408591   4.617894   4.866174   5.807638   7.074126
    20  H    3.887394   5.361121   6.091393   6.132456   7.505746
    21  H    3.415409   4.680648   5.757493   4.898961   6.195367
    22  H    2.166016   2.781207   3.984916   2.578734   3.792877
    23  H    2.555049   2.061918   3.144528   1.008371   2.040497
    24  H    6.523419   5.099328   4.767977   4.469295   3.200118
    25  H    2.427524   2.302779   1.719673   3.674822   4.512340
                   11         12         13         14         15
    11  S    0.000000
    12  C    1.736981   0.000000
    13  C    2.573765   1.367259   0.000000
    14  N    2.616669   2.305078   1.358545   0.000000
    15  O    6.778047   7.492047   6.773642   5.471431   0.000000
    16  N    2.763818   1.427376   2.502545   3.674765   8.893995
    17  O    2.917353   2.269508   3.562441   4.562596   9.512960
    18  O    3.875644   2.273114   2.821879   4.161128   9.513070
    19  H    8.439662   9.456463   8.899975   7.562220   2.539598
    20  H    8.591050   9.874236   9.559145   8.264101   4.478318
    21  H    6.984507   8.384724   8.293851   7.133498   5.230507
    22  H    4.631158   5.954326   5.872024   4.766750   4.577888
    23  H    2.783698   4.165685   4.213306   3.233922   4.681188
    24  H    3.620396   2.164660   1.080816   2.123512   7.335285
    25  H    6.104269   6.670131   5.885801   4.610338   0.984206
                   16         17         18         19         20
    16  N    0.000000
    17  O    1.231611   0.000000
    18  O    1.226732   2.184073   0.000000
    19  H   10.862251  11.325177  11.614457   0.000000
    20  H   11.224003  11.492539  12.122408   2.482627   0.000000
    21  H    9.633792   9.765041  10.611781   4.308362   2.490425
    22  H    7.222289   7.435212   8.174895   4.950375   4.269998
    23  H    5.447385   5.682873   6.432920   5.869905   5.814248
    24  H    2.841803   4.044023   2.674838   9.570050  10.371015
    25  H    8.062005   8.743909   8.624627   3.498192   5.253644
                   21         22         23         24         25
    21  H    0.000000
    22  H    2.444437   0.000000
    23  H    4.301157   1.981549   0.000000
    24  H    9.198295   6.799209   5.225404   0.000000
    25  H    5.642328   4.549020   4.295041   6.402904   0.000000
 Stoichiometry    C10H7N3O4S
 Framework group  C1[X(C10H7N3O4S)]
 Deg. of freedom    69
 Full point group                 C1      NOp   1
 Largest Abelian subgroup         C1      NOp   1
 Largest concise Abelian subgroup C1      NOp   1
                         Standard orientation:                         
 ---------------------------------------------------------------------
 Center     Atomic      Atomic             Coordinates (Angstroms)
 Number     Number       Type             X           Y           Z
 ---------------------------------------------------------------------
      1          6           0       -3.830223    0.739567   -0.246497
      2          6           0       -5.107469    0.159229   -0.240402
      3          6           0       -5.273680   -1.166390    0.116504
      4          6           0       -4.173567   -1.953948    0.482350
      5          6           0       -2.908271   -1.397404    0.460320
      6          6           0       -2.699723   -0.056611    0.080289
      7          6           0       -1.365400    0.567472    0.000962
      8          8           0       -1.200563    1.773677   -0.128753
      9          7           0       -0.273458   -0.311712    0.043443
     10          6           0        1.055202    0.043123    0.140802
     11         16           0        2.283543   -1.069973   -0.486293
     12          6           0        3.461996    0.076480    0.074063
     13          6           0        2.866847    1.168151    0.642790
     14          7           0        1.509229    1.138851    0.683532
     15          8           0       -3.740666    2.035476   -0.569953
     16          7           0        4.861535   -0.166945   -0.065355
     17          8           0        5.194619   -1.228964   -0.592647
     18          8           0        5.632698    0.693911    0.345870
     19          1           0       -5.949860    0.784327   -0.509568
     20          1           0       -6.269690   -1.594534    0.124599
     21          1           0       -4.311791   -2.983232    0.788203
     22          1           0       -2.070839   -2.006824    0.782283
     23          1           0       -0.469494   -1.284682   -0.134635
     24          1           0        3.411983    2.004754    1.056414
     25          1           0       -2.801099    2.307583   -0.461179
 ---------------------------------------------------------------------
 Rotational constants (GHZ):      1.3053335      0.1497432      0.1374212
 Standard basis: 6-311+G(d,p) (5D, 7F)
 There are   446 symmetry adapted basis functions of A   symmetry.
 Integral buffers will be    262144 words long.
 Raffenetti 2 integral format.
 Two-electron integral symmetry is turned on.
   446 basis functions,   718 primitive gaussians,   464 cartesian basis functions
    68 alpha electrons       68 beta electrons
       nuclear repulsion energy      1336.1745683905 Hartrees.
 NAtoms=   25 NActive=   25 NUniq=   25 SFac= 1.00D+00 NAtFMM=   50 NAOKFM=F Big=F
 One-electron integrals computed using PRISM.
 NBasis=   446 RedAO= T  NBF=   446
 NBsUse=   446 1.00D-06 NBFU=   446
 Initial guess read from the read-write file.
 B after Tr=     0.000000    0.000000    0.000000
         Rot=    1.000000    0.000000    0.000000    0.000000 Ang=   0.00 deg.
[truncated: 456,122 more chars]
