# Supplementary material for: First-Principles Modeling of Nitazoxanide Analogues as Prospective PFOR-Targeted Antibacterials
Source: Int J Mol Sci. 2025 Nov 28;26(23):11578. doi: 10.3390/ijms262311578 (PMC12691758; doi:10.3390/ijms262311578)
Supplement: Supplementary file 1 [file ijms-26-11578-s001.zip › TIZ/2.mol]

  Chem3D Core 16.008212518063D

 25 26  0  0  0  0  0  0  0  0999 V2000
    3.1635   -1.4838    0.5298 C   0  0  0  0  0  0  0  0  0  0  0  0
    3.3597   -2.7701    0.8806 C   0  0  0  0  0  0  0  0  0  0  0  0
    2.3601   -3.6493    1.0158 C   0  0  0  0  0  0  0  0  0  0  0  0
    1.1102   -3.2296    0.7969 C   0  0  0  0  0  0  0  0  0  0  0  0
    0.8945   -1.9513    0.4541 C   0  0  0  0  0  0  0  0  0  0  0  0
    1.8933   -1.0500    0.3169 C   0  0  0  0  0  0  0  0  0  0  0  0
    1.6148    0.2460   -0.0411 C   0  0  0  0  0  0  0  0  0  0  0  0
    2.4876    1.0316   -0.3165 O   0  0  0  0  0  0  0  0  0  0  0  0
    0.2978    0.5921   -0.0069 N   0  0  0  0  0  0  0  0  0  0  0  0
   -0.3733    1.7150   -0.3151 C   0  0  0  0  0  0  0  0  0  0  0  0
   -1.8199    1.6135   -0.1341 S   0  0  0  0  0  0  0  0  0  0  0  0
   -2.1292    2.9707   -0.5957 C   0  0  0  0  0  0  0  0  0  0  0  0
   -0.9632    3.5623   -0.9169 C   0  0  0  0  0  0  0  0  0  0  0  0
    0.0480    2.8227   -0.7504 N   0  0  0  0  0  0  0  0  0  0  0  0
    4.2882   -0.7121    0.4552 O   0  0  0  0  0  0  0  0  0  0  0  0
   -3.2850    3.4690   -0.6774 N   0  3  0  0  0  0  0  0  0  0  0  0
   -4.3892    2.8292   -0.3487 O   0  0  0  0  0  0  0  0  0  0  0  0
   -3.4374    4.6953   -1.1238 O   0  5  0  0  0  0  0  0  0  0  0  0
    4.3892   -3.1226    1.0680 H   0  0  0  0  0  0  0  0  0  0  0  0
    2.5610   -4.6953    1.3001 H   0  0  0  0  0  0  0  0  0  0  0  0
    0.2690   -3.9369    0.8943 H   0  0  0  0  0  0  0  0  0  0  0  0
   -0.1655   -1.7119    0.2768 H   0  0  0  0  0  0  0  0  0  0  0  0
   -0.3612   -0.0983    0.3149 H   0  0  0  0  0  0  0  0  0  0  0  0
   -0.8439    4.5863   -1.3001 H   0  0  0  0  0  0  0  0  0  0  0  0
    4.1298    0.2355    0.3712 H   0  0  0  0  0  0  0  0  0  0  0  0
  1  2  1  0      
  1  6  2  0      
  1 15  1  0      
  2  3  2  0      
  2 19  1  0      
  3  4  1  0      
  3 20  1  0      
  4  5  2  0      
  4 21  1  0      
  5  6  1  0      
  5 22  1  0      
  6  7  1  0      
  7  8  2  0      
  7  9  1  0      
  9 10  1  0      
  9 23  1  0      
 11 10  1  0      
 10 14  2  0      
 12 11  1  0      
 13 12  2  0      
 12 16  1  0      
 13 14  1  0      
 13 24  1  0      
 15 25  1  0      
 16 17  2  0      
 16 18  1  0      
M  CHG  2  16   1  18  -1
M  END
