# Supplementary material for: First-Principles Modeling of Nitazoxanide Analogues as Prospective PFOR-Targeted Antibacterials
Source: Int J Mol Sci. 2025 Nov 28;26(23):11578. doi: 10.3390/ijms262311578 (PMC12691758; doi:10.3390/ijms262311578)
Supplement: Supplementary file 1 [file ijms-26-11578-s001.zip › TIZ/IR X AND Y.txt]

# IR Spectrum
# X-Axis:  Frequency (cm-1)
# Y-Axis:  Epsilon
#                  X                   Y               DY/DX
     -500.0000000000        0.0000000000        0.0000000000
     -491.0000000000        0.0000000000        0.0000000000
     -482.0000000000        0.0000000000        0.0000000000
     -473.0000000000        0.0000000000        0.0000000000
     -464.0000000000        0.0000000000        0.0000000000
     -455.0000000000        0.0000000000        0.0000000000
     -446.0000000000        0.0000000000        0.0000000000
     -437.0000000000        0.0000000000        0.0000000000
     -428.0000000000        0.0000000000        0.0000000000
     -419.0000000000        0.0000000000        0.0000000000
     -410.0000000000        0.0000000000        0.0000000000
     -401.0000000000        0.0000000000        0.0000000000
     -392.0000000000        0.0000000000        0.0000000000
     -383.0000000000        0.0000000000        0.0000000000
     -374.0000000000        0.0000000000        0.0000000000
     -365.0000000000        0.0000000000        0.0000000000
     -356.0000000000        0.0000000000        0.0000000000
     -347.0000000000        0.0000000000        0.0000000000
     -338.0000000000        0.0000000000        0.0000000000
     -329.0000000000        0.0000000000        0.0000000000
     -320.0000000000        0.0000000000        0.0000000000
     -311.0000000000        0.0000000000        0.0000000000
     -302.0000000000        0.0000000000        0.0000000000
     -293.0000000000        0.0000000000        0.0000000000
     -284.0000000000        0.0000000000        0.0000000000
     -275.0000000000        0.0000000000        0.0000000000
     -266.0000000000        0.0000000000        0.0000000000
     -257.0000000000        0.0000000000        0.0000000000
     -248.0000000000        0.0000000000        0.0000000000
     -239.0000000000        0.0000000000        0.0000000000
     -230.0000000000        0.0000000000        0.0000000000
     -221.0000000000        0.0000000000        0.0000000000
     -212.0000000000        0.0000000000        0.0000000000
     -203.0000000000        0.0000000000        0.0000000000
     -194.0000000000        0.0000000000        0.0000000000
     -185.0000000000        0.0000000000        0.0000000000
     -176.0000000000        0.0000000000        0.0000000000
     -167.0000000000        0.0000000000        0.0000000000
     -158.0000000000        0.0000000000        0.0000000000
     -149.0000000000        0.0000000000        0.0000000000
     -140.0000000000        0.0000000000        0.0000000000
     -131.0000000000        0.0021775531        0.0000287788
     -122.0000000000        0.0027448611        0.0000382945
     -113.0000000000        0.0031249233        0.0000465191
     -104.0000000000        0.0051125808        0.0000773411
      -95.0000000000        0.0058874498        0.0000957288
      -86.0000000000        0.0068547453        0.0001205012
      -77.0000000000        0.0114572226        0.0001971673
      -68.0000000000        0.0134724755        0.0002539663
      -59.0000000000        0.0204660361        0.0003937828
      -50.0000000000        0.0245779755        0.0005294407
      -41.0000000000        0.0302244981        0.0007423645
      -32.0000000000        0.0409363543        0.0011355489
      -23.0000000000        0.0538636759        0.0018130579
      -14.0000000000        0.0784798362        0.0033045234
       -5.0000000000        0.1226864947        0.0072437466
        4.0000000000        0.2403770631        0.0230031250
       13.0000000000        0.8224066885        0.1596974813
       22.0000000000        2.7801002198       -0.4634376752
       31.0000000000        0.9907227569       -0.0579602719
       40.0000000000        0.7657046363        0.0756860079
       49.0000000000        2.2247838683       -0.2894594437
       58.0000000000        0.6016939991       -0.0331005033
       67.0000000000        0.6852897798        0.0487936180
       76.0000000000        2.2047186937        0.4411670479
       85.0000000000        4.8802344566       -0.4685860068
       94.0000000000        5.7802264379       -1.0533659356
      103.0000000000        1.2482411226       -0.1106275896
      112.0000000000        1.2770718530        0.1345880566
      121.0000000000        3.8609887623       -0.4534115549
      130.0000000000        1.4571283791        0.0589078702
      139.0000000000        4.1129861979       -0.3530638772
      148.0000000000        0.9100646800       -0.0938603850
      157.0000000000        0.6203254755        0.0027718080
      166.0000000000        0.8945731498        0.0663124696
      175.0000000000        2.6200832708        0.4008596219
      184.0000000000       13.0980669370        2.2735786933
      193.0000000000        3.7160759526       -0.7373323972
      202.0000000000        1.0991086888       -0.0949828538
      211.0000000000        0.6710697764       -0.0183385825
      220.0000000000        0.6593104020        0.0098079181
      229.0000000000        0.8907646535        0.0467662942
      238.0000000000        1.7731286486        0.1879250627
      247.0000000000        7.2444775718        1.4327105847
      256.0000000000       22.8570561845        3.5600508419
      265.0000000000        6.4965102852       -1.3124350785
      274.0000000000        1.7876464367       -0.1782554163
      283.0000000000        0.9246800834       -0.0466064534
      292.0000000000        0.7041871401       -0.0090692051
      301.0000000000        0.7429316881        0.0201279077
      310.0000000000        1.2066429320        0.1039151834
      319.0000000000        4.3830507002        0.8764358363
      328.0000000000       10.5732420555       -2.2624587366
      337.0000000000        2.2441122831       -0.2166919399
      346.0000000000        1.4543098154       -0.0150175479
      355.0000000000        1.6675802485        0.0617156661
      364.0000000000        2.9220247812        0.2713616487
      373.0000000000       10.8623542826        2.3338213326
      382.0000000000       21.1229581355       -4.7481482842
      391.0000000000        5.2961787024       -0.6056037311
      400.0000000000        2.7179793504       -0.0787361022
      409.0000000000        2.6744484435        0.0579810246
      418.0000000000        4.1482917196        0.3632938344
      427.0000000000       14.6634604767        0.9868775871
      436.0000000000        7.3105777330       -0.0761133471
      445.0000000000       13.6791992564        1.9759399315
      454.0000000000       18.8279094231        0.2394779493
      463.0000000000       48.2257025074        8.6067387625
      472.0000000000      244.5295527558      -15.2916599276
      481.0000000000       50.9630928208       -4.4121458660
      490.0000000000       80.6628863720       12.3611172998
      499.0000000000       73.8298419670      -16.7117541996
      508.0000000000       23.7624126750        0.1852128266
      517.0000000000       15.1729722091       -2.2181779421
      526.0000000000        8.2682567054        0.0671634355
      535.0000000000       22.5104887136        4.1147131837
      544.0000000000        9.5335931011       -1.6410380357
      553.0000000000        3.6635202125       -0.2193502407
      562.0000000000        2.8197474868        0.0208638075
      571.0000000000        4.8418962837       -0.0967230454
      580.0000000000        2.2563954371       -0.0880935295
      589.0000000000        1.9973670479        0.0072977439
      598.0000000000        2.2786696509        0.0582237923
      607.0000000000        3.4260313840        0.1893850770
      616.0000000000        7.8673808255        1.1119225743
      625.0000000000       22.7260473164       -2.5388659133
      634.0000000000       22.6780919379        3.8639732945
      643.0000000000       22.8074984404       -3.2100852429
      652.0000000000       21.2417522554        2.1065842262
      661.0000000000      108.3215110373       25.4171231710
      670.0000000000       56.4454882765      -12.1797295414
      679.0000000000       16.8986412421       -0.9816568230
      688.0000000000       21.4719681016        2.7528027163
      697.0000000000       58.2817100619       -9.6889355271
      706.0000000000       13.2952621177       -1.1265995772
      715.0000000000       11.0946382107        0.4541308586
      724.0000000000       32.5135772368        4.8627018846
      733.0000000000       22.6142720278       -2.1138352267
      742.0000000000       19.2907941909        0.9696151587
      751.0000000000       44.0520943705        5.9902056203
      760.0000000000      249.1495843795       46.3192093761
      769.0000000000      281.5675462731       -6.2305380343
      778.0000000000       71.0923114207       -4.9766272863
      787.0000000000       43.0053321084       -3.9552307764
      796.0000000000       61.5881906183       10.7336839298
      805.0000000000       85.4632773449      -18.7165125852
      814.0000000000       26.5291298370       -0.6824738132
      823.0000000000       57.0529631082       11.4091719905
      832.0000000000       75.7300482944      -17.8233146515
      841.0000000000       16.1615537628       -1.7017230057
      850.0000000000       10.0924704234        0.0838735271
      859.0000000000       25.8743529553        3.4088428415
      868.0000000000       14.2525950620        0.3192458710
      877.0000000000       10.5693819461       -1.9197319080
      886.0000000000        3.9107750146       -0.2160297374
      895.0000000000        3.2772235478        0.0123524722
      904.0000000000        4.7798330408        0.3556822886
      913.0000000000       17.2597332551        3.6071557240
      922.0000000000       24.9302555362       -4.8261753848
      931.0000000000        4.9249305130       -0.5685953005
      940.0000000000        2.5449203712       -0.1038483429
      949.0000000000        2.2644882771        0.0588969335
      958.0000000000        3.8384941569       -0.2617712663
      967.0000000000        1.9109450286       -0.0434108705
      976.0000000000        2.2374617739        0.0223490828
      985.0000000000        2.5706713757        0.0524377897
      994.0000000000        3.2554492227        0.1324175047
     1003.0000000000        5.0316060568       -0.0345215406
     1012.0000000000        5.8884280332        0.1986790185
     1021.0000000000        8.5169862788        0.4143711752
     1030.0000000000       14.7262496748        1.0077582177
     1039.0000000000       32.5070945791        3.7313698091
     1048.0000000000      146.5670035494       32.9144625985
     1057.0000000000      207.6385641444        7.3131252983
     1066.0000000000      239.0749053272      -55.5708949108
     1075.0000000000       47.2619300903       -5.5570768268
     1084.0000000000       23.2468624454       -1.1117597743
     1093.0000000000       18.5532674161       -0.1225856264
     1102.0000000000       20.1607266673        0.4900346561
     1111.0000000000       28.8215574287        1.6267658939
     1120.0000000000       59.6925168160        6.5189581174
     1129.0000000000      262.6325313622       60.7804324704
     1138.0000000000      308.6528625100      -63.3369250271
     1147.0000000000      168.8204173059       -0.5829923098
     1156.0000000000      414.7250177484       89.9183009315
     1165.0000000000      253.8260054944      -50.1042559267
     1174.0000000000      113.4831982259        2.0774096491
     1183.0000000000      369.9990665881       79.9258030981
     1192.0000000000      197.8789122810      -38.9308855753
     1201.0000000000       71.6351879237       -3.1567600845
     1210.0000000000       76.1128807068        3.7087822307
     1219.0000000000      182.5780630928       28.3825932015
     1228.0000000000     1046.3903468149       50.2518004172
     1237.0000000000      230.4740119618      -30.0489408983
     1246.0000000000      265.8654678943       31.7567935255
     1255.0000000000      123.0379394067       -9.8714825149
     1264.0000000000      148.2860513015       16.6707074370
     1273.0000000000      766.3134416645       83.8536486160
     1282.0000000000      189.4373996205      -29.9965273753
     1291.0000000000       90.8734064757       -1.5746285071
     1300.0000000000      125.4612663448       11.4407370512
     1309.0000000000      542.1531331190      127.5997528336
     1318.0000000000      475.1237753042     -103.3993334705
     1327.0000000000      213.8286145800       14.8701649541
     1336.0000000000      143.0384789396      -15.2056584100
     1345.0000000000      118.8788546894        5.2334557257
     1354.0000000000      283.6282186211       38.7680142544
     1363.0000000000     1174.4386612372      280.3030280313
     1372.0000000000      914.9377973464     -218.6512744818
     1381.0000000000      192.4066760852      -22.6473072407
     1390.0000000000       91.3234458637       -4.5464124027
     1399.0000000000       84.0362520957        3.6918267875
     1408.0000000000      283.9276466741       54.7552317280
     1417.0000000000      121.5301544379      -21.0778678574
     1426.0000000000       48.0088436013       -2.5828578059
     1435.0000000000       36.4545701941       -0.3767247069
     1444.0000000000       37.2712701535        0.5142273502
     1453.0000000000       46.2241104924        1.5764402338
     1462.0000000000       69.8742845898        4.1084260735
     1471.0000000000      140.8289961861       14.3972767949
     1480.0000000000      527.7189390290      109.1702585811
     1489.0000000000     1587.0187605312     -297.3921624049
     1498.0000000000      318.2546260675      -28.4061143335
     1507.0000000000      323.2009730507       28.5549924747
     1516.0000000000     1547.2134385459      359.7563031811
     1525.0000000000      895.8176145237     -204.2484570288
     1534.0000000000      207.1305078220      -22.1635726013
     1543.0000000000      114.6882623789       -2.4567643297
     1552.0000000000      192.0561027772       27.0134771993
     1561.0000000000      166.1514224935        0.7259006776
     1570.0000000000      576.4267914527      131.6627060421
     1579.0000000000      331.3262459451      -73.4182272405
     1588.0000000000       83.4647326044       -8.2662793969
     1597.0000000000       47.1954230827       -1.3465520651
     1606.0000000000       59.2569652611        6.0753541503
     1615.0000000000      174.7100639056      -21.0967129135
     1624.0000000000       38.7097583387       -3.9991882864
     1633.0000000000       23.8411576975       -0.3326011968
     1642.0000000000       31.0720018911        2.6679423384
     1651.0000000000      132.7236745642       17.7783722787
     1660.0000000000       38.3268364481       -5.8683947597
     1669.0000000000       17.4277909529       -0.7197571336
     1678.0000000000       14.9746579714        0.0358215810
     1687.0000000000       15.9267697569        0.5300343857
     1696.0000000000       24.1686194945        1.4491930698
     1705.0000000000       48.3251492818        4.7019342281
     1714.0000000000      156.4307774448       27.4249901772
     1723.0000000000     1024.8211233970       75.5625594400
     1732.0000000000      194.7871509598      -37.6191323587
     1741.0000000000       53.0131350351       -5.7494659673
     1750.0000000000       23.8729868072       -1.7474475233
     1759.0000000000       13.5188576468       -0.7418081848
     1768.0000000000        8.7050418232       -0.3809621492
     1777.0000000000        5.9811185372       -0.2198283189
     1786.0000000000        4.4056638335       -0.1385850442
     1795.0000000000        3.3819125720       -0.0929621081
     1804.0000000000        2.6790482866       -0.0653878013
     1813.0000000000        2.0917417256       -0.0467038618
     1822.0000000000        1.7271918899       -0.0350491382
     1831.0000000000        1.4502207685       -0.0269696417
     1840.0000000000        1.2348763820       -0.0211935617
     1849.0000000000        1.0641503035       -0.0169554232
     1858.0000000000        0.9265197153       -0.0137757340
     1867.0000000000        0.8139540581       -0.0113437320
     1876.0000000000        0.7207181030       -0.0094519979
     1885.0000000000        0.0000000000        0.0000000000
     1894.0000000000        0.0000000000        0.0000000000
     1903.0000000000        0.0000000000        0.0000000000
     1912.0000000000        0.0000000000        0.0000000000
     1921.0000000000        0.0000000000        0.0000000000
     1930.0000000000        0.0000000000        0.0000000000
     1939.0000000000        0.0000000000        0.0000000000
     1948.0000000000        0.0000000000        0.0000000000
     1957.0000000000        0.0000000000        0.0000000000
     1966.0000000000        0.0000000000        0.0000000000
     1975.0000000000        0.0000000000        0.0000000000
     1984.0000000000        0.0000000000        0.0000000000
     1993.0000000000        0.0000000000        0.0000000000
     2002.0000000000        0.0000000000        0.0000000000
     2011.0000000000        0.0000000000        0.0000000000
     2020.0000000000        0.0000000000        0.0000000000
     2029.0000000000        0.0000000000        0.0000000000
     2038.0000000000        0.0000000000        0.0000000000
     2047.0000000000        0.0000000000        0.0000000000
     2056.0000000000        0.0000000000        0.0000000000
     2065.0000000000        0.0000000000        0.0000000000
     2074.0000000000        0.0000000000        0.0000000000
     2083.0000000000        0.0000000000        0.0000000000
     2092.0000000000        0.0000000000        0.0000000000
     2101.0000000000        0.0000000000        0.0000000000
     2110.0000000000        0.0000000000        0.0000000000
     2119.0000000000        0.0000000000        0.0000000000
     2128.0000000000        0.0000000000        0.0000000000
     2137.0000000000        0.0000000000        0.0000000000
     2146.0000000000        0.0000000000        0.0000000000
     2155.0000000000        0.0000000000        0.0000000000
     2164.0000000000        0.0000000000        0.0000000000
     2173.0000000000        0.0000000000        0.0000000000
     2182.0000000000        0.0000000000        0.0000000000
     2191.0000000000        0.0000000000        0.0000000000
     2200.0000000000        0.0000000000        0.0000000000
     2209.0000000000        0.0000000000        0.0000000000
     2218.0000000000        0.0000000000        0.0000000000
     2227.0000000000        0.0000000000        0.0000000000
     2236.0000000000        0.0000000000        0.0000000000
     2245.0000000000        0.0000000000        0.0000000000
     2254.0000000000        0.0000000000        0.0000000000
     2263.0000000000        0.0000000000        0.0000000000
     2272.0000000000        0.0000000000        0.0000000000
     2281.0000000000        0.0000000000        0.0000000000
     2290.0000000000        0.0000000000        0.0000000000
     2299.0000000000        0.0000000000        0.0000000000
     2308.0000000000        0.0000000000        0.0000000000
     2317.0000000000        0.0000000000        0.0000000000
     2326.0000000000        0.0000000000        0.0000000000
     2335.0000000000        0.0000000000        0.0000000000
     2344.0000000000        0.0000000000        0.0000000000
     2353.0000000000        0.0000000000        0.0000000000
     2362.0000000000        0.0000000000        0.0000000000
     2371.0000000000        0.0000000000        0.0000000000
     2380.0000000000        0.0000000000        0.0000000000
     2389.0000000000        0.0000000000        0.0000000000
     2398.0000000000        0.0000000000        0.0000000000
     2407.0000000000        0.0000000000        0.0000000000
     2416.0000000000        0.0000000000        0.0000000000
     2425.0000000000        0.0000000000        0.0000000000
     2434.0000000000        0.0000000000        0.0000000000
     2443.0000000000        0.0000000000        0.0000000000
     2452.0000000000        0.0000000000        0.0000000000
     2461.0000000000        0.0000000000        0.0000000000
     2470.0000000000        0.0000000000        0.0000000000
     2479.0000000000        0.0000000000        0.0000000000
     2488.0000000000        0.0000000000        0.0000000000
     2497.0000000000        0.0000000000        0.0000000000
     2506.0000000000        0.0000000000        0.0000000000
     2515.0000000000        0.0000000000        0.0000000000
     2524.0000000000        0.0000000000        0.0000000000
     2533.0000000000        0.0000000000        0.0000000000
     2542.0000000000        0.0000000000        0.0000000000
     2551.0000000000        0.0000000000        0.0000000000
     2560.0000000000        0.0000000000        0.0000000000
     2569.0000000000        0.0000000000        0.0000000000
     2578.0000000000        0.0000000000        0.0000000000
     2587.0000000000        0.0000000000        0.0000000000
     2596.0000000000        0.0000000000        0.0000000000
     2605.0000000000        0.0000000000        0.0000000000
     2614.0000000000        0.0000000000        0.0000000000
     2623.0000000000        0.0000000000        0.0000000000
     2632.0000000000        0.0000000000        0.0000000000
     2641.0000000000        0.0000000000        0.0000000000
     2650.0000000000        0.0000000000        0.0000000000
     2659.0000000000        0.0000000000        0.0000000000
     2668.0000000000        0.0000000000        0.0000000000
     2677.0000000000        0.0000000000        0.0000000000
     2686.0000000000        0.0000000000        0.0000000000
     2695.0000000000        0.0000000000        0.0000000000
     2704.0000000000        0.0000000000        0.0000000000
     2713.0000000000        0.0000000000        0.0000000000
     2722.0000000000        0.0000000000        0.0000000000
     2731.0000000000        0.0000000000        0.0000000000
     2740.0000000000        0.0000000000        0.0000000000
     2749.0000000000        0.0000000000        0.0000000000
     2758.0000000000        0.0000000000        0.0000000000
     2767.0000000000        0.0000000000        0.0000000000
     2776.0000000000        0.0000000000        0.0000000000
     2785.0000000000        0.0000000000        0.0000000000
     2794.0000000000        0.0000000000        0.0000000000
     2803.0000000000        0.0000000000        0.0000000000
     2812.0000000000        0.0000000000        0.0000000000
     2821.0000000000        0.0000000000        0.0000000000
     2830.0000000000        0.0000000000        0.0000000000
     2839.0000000000        0.0000000000        0.0000000000
     2848.0000000000        0.0000000000        0.0000000000
     2857.0000000000        0.0000000000        0.0000000000
     2866.0000000000        0.0000000000        0.0000000000
     2875.0000000000        0.0000000000        0.0000000000
     2884.0000000000        0.0000000000        0.0000000000
     2893.0000000000        0.0000000000        0.0000000000
     2902.0000000000        0.0000000000        0.0000000000
     2911.0000000000        0.0000000000        0.0000000000
     2920.0000000000        0.0000000000        0.0000000000
     2929.0000000000        0.0000000000        0.0000000000
     2938.0000000000        0.0000000000        0.0000000000
     2947.0000000000        0.0000000000        0.0000000000
     2956.0000000000        0.0000000000        0.0000000000
     2965.0000000000        0.0000000000        0.0000000000
     2974.0000000000        0.0000000000        0.0000000000
     2983.0000000000        0.0000000000        0.0000000000
     2992.0000000000        0.0000000000        0.0000000000
     3001.0000000000        0.0000000000        0.0000000000
     3010.0000000000        0.0178930108        0.0002298577
     3019.0000000000        0.0382775920        0.0005040567
     3028.0000000000        0.0432523342        0.0006055842
     3037.0000000000        0.0657674862        0.0009429784
     3046.0000000000        0.0864510672        0.0012978029
     3055.0000000000        0.0994469203        0.0016047808
     3064.0000000000        0.1156547459        0.0020182378
     3073.0000000000        0.1362452253        0.0025894264
     3082.0000000000        0.1723797739        0.0035253908
     3091.0000000000        0.2092531533        0.0047516945
     3100.0000000000        0.2598798876        0.0066426665
     3109.0000000000        0.3323708012        0.0097358794
     3118.0000000000        0.4421160085        0.0152098788
     3127.0000000000        0.6216903220        0.0260257360
     3136.0000000000        0.9517859833        0.0512402045
     3145.0000000000        1.6882680336        0.1286011791
     3154.0000000000        4.0961374791        0.5315183812
     3163.0000000000       21.8305133605        4.6693232262
     3172.0000000000       19.6700401862        1.0712579027
     3181.0000000000       18.0885485351       -3.4873411973
     3190.0000000000       11.8666073486        1.3858869991
     3199.0000000000       30.6697545341       -1.9501124859
     3208.0000000000        9.9254451366       -1.9108456234
     3217.0000000000        3.2842813577       -0.2037259717
     3226.0000000000        3.4662233264        0.3170473744
     3235.0000000000       14.5211708644        0.3021786525
     3244.0000000000        2.8768957781       -0.4647330426
     3253.0000000000        1.0372925648       -0.0831289485
     3262.0000000000        0.5855517099       -0.0299631082
     3271.0000000000        1.3045161070       -0.0035161276
     3280.0000000000        1.3131997955        0.0047545918
     3289.0000000000        1.3830428764        0.0105707559
     3298.0000000000        1.5020505823        0.0158858585
     3307.0000000000        1.6704155952        0.0216712638
     3316.0000000000        1.8958375524        0.0286955481
     3325.0000000000        2.1932811447        0.0378475721
     3334.0000000000        2.5719651734        0.0505868643
     3343.0000000000        3.0866651839        0.0687844209
     3352.0000000000        3.8186579043        0.0958190006
     3361.0000000000        4.8425377279        0.1388171180
     3370.0000000000        6.3765860297        0.2110379826
     3379.0000000000        8.8047672803        0.3426255330
     3388.0000000000       12.9389994954        0.6100681305
     3397.0000000000       20.8283020590        1.2441275816
     3406.0000000000       38.8790611348        3.1526421044
     3415.0000000000       95.5132865587       11.8912019322
     3424.0000000000      442.7755848652      102.1940435709
     3433.0000000000      919.9764642898     -220.8416757639
     3442.0000000000      143.7760934262      -21.5631075916
     3451.0000000000       50.3440889361       -4.6263378324
     3460.0000000000       25.1186087863       -1.6452019937
     3469.0000000000       14.9703489846       -0.7596745574
     3478.0000000000       10.0274237135       -0.4089561168
     3487.0000000000        7.1709815641       -0.2443494271
     3496.0000000000        5.4035578729       -0.1568239764
     3505.0000000000        4.2403245449       -0.1059137868
     3514.0000000000        3.4406195866       -0.0741073844
     3523.0000000000        2.8747987807       -0.0529544979
     3532.0000000000        2.4690739947       -0.0379814714
     3541.0000000000        2.1805004149       -0.0265798184
     3550.0000000000        1.9851769513       -0.0170073772
     3559.0000000000        1.8732458720       -0.0078013582
     3568.0000000000        1.8487170120        0.0027603572
     3577.0000000000        1.9353349592        0.0175553372
     3586.0000000000        2.1954363106        0.0428925281
     3595.0000000000        1.9428334897        0.1062781733
     3604.0000000000        3.4143805064        0.2464517552
     3613.0000000000        7.4521514473        0.7843798149
     3622.0000000000       25.8773971735        4.7599312271
     3631.0000000000      160.2081819258        2.3670081141
     3640.0000000000       27.0388782254       -5.0619640630
     3649.0000000000        7.6412012256       -0.8139124579
     3658.0000000000        3.4734408471       -0.2528262497
     3667.0000000000        1.9682240908       -0.1083596804
     3676.0000000000        1.2636006265       -0.0558643284
     3685.0000000000        0.8788503585       -0.0324426840
     3694.0000000000        0.6462224405       -0.0204707598
     3703.0000000000        0.4949997112       -0.0137301047
     3712.0000000000        0.3912217028       -0.0096503212
     3721.0000000000        0.3169440090       -0.0070385304
     3730.0000000000        0.2619644942       -0.0052898872
     3739.0000000000        0.2201365609       -0.0040754705
     3748.0000000000        0.1875784726       -0.0032059602
     3757.0000000000        0.1617412855       -0.0025671426
     3766.0000000000        0.1408953112       -0.0020873330
     3775.0000000000        0.1238333812       -0.0017199928
     3784.0000000000        0.1096923078       -0.0014340143
     3793.0000000000        0.0000000000        0.0000000000
     3802.0000000000        0.0000000000        0.0000000000
     3811.0000000000        0.0000000000        0.0000000000
     3820.0000000000        0.0000000000        0.0000000000
     3829.0000000000        0.0000000000        0.0000000000
     3838.0000000000        0.0000000000        0.0000000000
     3847.0000000000        0.0000000000        0.0000000000
     3856.0000000000        0.0000000000        0.0000000000
     3865.0000000000        0.0000000000        0.0000000000
     3874.0000000000        0.0000000000        0.0000000000
     3883.0000000000        0.0000000000        0.0000000000
     3892.0000000000        0.0000000000        0.0000000000
     3901.0000000000        0.0000000000        0.0000000000
     3910.0000000000        0.0000000000        0.0000000000
     3919.0000000000        0.0000000000        0.0000000000
     3928.0000000000        0.0000000000        0.0000000000
     3937.0000000000        0.0000000000        0.0000000000
     3946.0000000000        0.0000000000        0.0000000000
     3955.0000000000        0.0000000000        0.0000000000
     3964.0000000000        0.0000000000        0.0000000000
     3973.0000000000        0.0000000000        0.0000000000
     3982.0000000000        0.0000000000        0.0000000000
     3991.0000000000        0.0000000000        0.0000000000
