# Supplementary material for: First-Principles Modeling of Nitazoxanide Analogues as Prospective PFOR-Targeted Antibacterials
Source: Int J Mol Sci. 2025 Nov 28;26(23):11578. doi: 10.3390/ijms262311578 (PMC12691758; doi:10.3390/ijms262311578)
Supplement: Supplementary file 1 [file ijms-26-11578-s001.zip › TIZ/SUMMARY.txt]

Filename = C:\Users\CompuHouse\Desktop\eslammm\2\2.chk

Title Card Required
File Name = 2
File Type = .chk
Calculation Type = FREQ
Calculation Method = RB3LYP
Basis Set = 6-311+G(D,P)
Charge = 0
Spin = Singlet
Total Energy = -1248.78926297 a.u.
RMS Gradient Norm = 0.00000777 a.u.
Imaginary Freq = 
Dipole Moment = 6.3892 Debye
Point Group = 
